# Supplementary material for: Serum Biomarkers in Atlantic Salmon for Differential Diagnosis of Cardiomyopathy Syndrome and Pancreas Disease: Proteomic Identification of Serum Fibrinogen to Enhance Troponin Immunoassay as Optimal Diagnostic Approach
Source: J Fish Dis. 2025 May 29;48(11):e14151. doi: 10.1111/jfd.14151 (PMC12489428; doi:10.1111/jfd.14151)
Supplement: Supplementary file 2 — Table S2: Proteomic Discoverer results from TMT analysis of serum from healthy (n = 8), CMS (n = 9) and PD (n = 9) Atlantic salmon (Excel file). [file JFD-48-e14151-s002.csv]

Checked		Master	Accession	Description	Exp. q-value: Combined	Sum PEP Score	Coverage [%]	# Peptides	# PSMs	# Unique Peptides	# AAs	MW [kDa]	calc. pI	Score Mascot: Mascot	# Peptides (by Search Engine): Mascot	# Protein Pathway Groups	# Razor Peptides	Abundances (Scaled): F1: 126, Sample, CMS	Abundances (Scaled): F1: 127N, Sample, CMS	Abundances (Scaled): F1: 127C, Sample, CMS	Abundances (Scaled): F1: 128N, Sample, PD	Abundances (Scaled): F1: 128C, Sample, PD	Abundances (Scaled): F1: 129N, Sample, Healthy	Abundances (Scaled): F1: 129C, Sample, PD	Abundances (Scaled): F1: 130N, Sample, Healthy	Abundances (Scaled): F1: 130C, Sample, Healthy	Abundances (Scaled): F1: 131N, Control, Pooled	Abundances (Scaled): F2: 126, Sample, CMS	Abundances (Scaled): F2: 127N, Sample, CMS	Abundances (Scaled): F2: 127C, Sample, CMS	Abundances (Scaled): F2: 128N, Sample, PD	Abundances (Scaled): F2: 128C, Sample, PD	Abundances (Scaled): F2: 129N, Sample, Healthy	Abundances (Scaled): F2: 129C, Sample, PD	Abundances (Scaled): F2: 130N, Sample, Healthy	Abundances (Scaled): F2: 130C, Sample, Healthy	Abundances (Scaled): F2: 131N, Control, Pooled	Abundances (Scaled): F3: 126, Sample, CMS	Abundances (Scaled): F3: 127N, Sample, CMS	Abundances (Scaled): F3: 127C, Sample, CMS	Abundances (Scaled): F3: 128N, Sample, PD	Abundances (Scaled): F3: 128C, Sample, PD	Abundances (Scaled): F3: 129N, Sample, dont use	Abundances (Scaled): F3: 129C, Sample, PD	Abundances (Scaled): F3: 130N, Sample, Healthy	Abundances (Scaled): F3: 130C, Sample, Healthy	Abundances (Scaled): F3: 131N, Control, Pooled	Found in Sample: [S1] F1: 126, Sample, CMS	Found in Sample: [S5] F1: 127C, Sample, CMS
FALSE	High	Master Protein	XP_013999411.2	apolipoprotein B-100 isoform X1 [Salmo salar]	0	658.679	52	135	436	29	3630	398.8	5.19	7096	135	0	110	105.9	100	143.3	64.8	99.1	132.1	52.8	100.7	132.9	100	86.9	82.7	160.6	50.1	36.9	133.2	75.2	84.4	169	100	85.3	140.4	84.7	33.3	53.8	67.6	72.9	141.1	157.6	100	High	High
FALSE	High	Master Protein	XP_045550228.1	putative leucine-rich repeat-containing protein DDB_G0290503 isoform X1 [Salmo salar]	0	609.128	68	111	409	111	2322	265	5.14	7884	111	0	0	107.3	103.9	122.8	99.5	95.7	60.9	107.8	81.8	146.8	100	142.1	132.6	103	109.2	56.3	58.5	125.5	89.7	90.4	100	135	101.9	107.7	113.1	101.9	34.3	153.2	87.7	87	100	High	High
FALSE	High	Master Protein	XP_014042342.2	complement C3 [Salmo salar]	0	595.772	70	109	581	2	1664	184.8	6.29	8313	109	0	120	119.7	157.6	137	106.1	75.9	147.1	118.4	154.3	153.1	100	96.9	83.6	88.8	60.2	107.1	151.9	69.7	120.1	94.5	100	83.1	74.7	131.7	65.7	57.9	47.5	82.8	100.6	93.8	100	High	High
FALSE	High	Master Protein	XP_045574330.1	LOW QUALITY PROTEIN: complement C3 [Salmo salar]	0	590.872	68	106	574	1	1663	184.8	6.29	8320	106	0	0	131.4	136.8	192.1	71.9	79.8	206.3	146.9	151	267.6	100																					High	High
FALSE	High	Master Protein	XP_045574331.1	complement C3 [Salmo salar]	0	581.246	69	108	572	1	1664	184.8	6.24	7963	108	0	1												61.5	115	123.5	274.8	251	94.4	78.6	1638.1	100											Not Found	Not Found
FALSE	High	Master Protein	XP_013999413.2	apolipoprotein B-100-like [Salmo salar]	0	544.226	48	127	371	126	3313	366.8	5.34	4286	127	0	0	115.9	101.9	155.6	126	50.3	87.4	33.2	99.4	142.9	100	28.7	83	74.2	19.8	57.6	66.4	37.3	117.3	167.2	100	87	530	38	11.1	43.2	173.9	44.9	99.7	71.1	100	High	High
FALSE	High	Master Protein	XP_013999409.2	apolipoprotein B-100-like [Salmo salar]	0	407.824	27	84	277	4	3812	417.7	5.27	4244	84	0	0	135.5	114.2	174.6	86.2	142.5	162.6	84.8	122.8	159.7	100	117	88.9	186	61.1	39.1	150.1	89	124.4	253.4	100	104.2	191.9	121.5	67.4	119.2	33.1	94.5	214.8	238.2	100	High	High
FALSE	High	Master Protein	XP_014030273.2	complement C5 isoform X1 [Salmo salar]	0	374.507	54	82	275	82	1692	190.1	7.43	3869	82	0	0	121.4	113.1	124.4	106.4	107.4	111.9	123.2	110.6	128.4	100	117.4	123.9	115	79.7	115.4	108.5	92.8	107.2	92.1	100	129.6	75.9	116.6	81.2	72.9	51.6	96.8	97.2	92.1	100	High	High
FALSE	High	Master Protein	XP_045574332.1	complement C3-like [Salmo salar]	0	330.292	47	66	336	18	1535	170.2	6.79	4079	66	0	0	178.5	199.1	103.6	106.1	117.5	124.6	168.6	203.6	274.9	100	21.7	40.6	61.7	112.9	210.6	146.5	71	76.6	29.7	100	7.8	62.7	7.7	98.9	79.5	1.1	88.1	244.3	73	100	High	High
FALSE	High	Master Protein	XP_014045807.2	serotransferrin-1 isoform X1 [Salmo salar]	0	326.799	68	51	445	15	696	75.2	6.99	5429	51	0	48	119.1	125.6	131.5	99.1	61.3	129	101.1	104.9	130.8	100	112.5	101.4	118.8	60.5	101.2	105.6	90.1	116.9	113.7	100	94.3	101.9	131.7	64.1	69.7	50.3	102.4	102.1	97.5	100	High	High
FALSE	High	Master Protein	XP_045553974.1	fibronectin-like isoform X3 [Salmo salar]	0	301.035	45	77	208	6	2412	263.9	5.52	3586	77	0	65	96.7	97.3	79.9	73.2	91.7	71.3	78.4	101	89.6	100	84.1	89.6	85.9	131.8	101.4	72.5	123.3	85.8	81.7	100	87.8	94	85.2	115.9	116.2	75.8	144.9	137.3	95.8	100	High	High
FALSE	High	Master Protein	XP_014028509.2	LOW QUALITY PROTEIN: complement C3 [Salmo salar]	0	297.947	49	77	236	53	1649	184.8	6.52	2741	77	0	17	123.5	132.3	134.8	174.3	111.2	167	100.3	95.1	139.7	100	68.8	79.3	60.4	82.2	126.7	93.3	90	99.6	82.4	100	77.4	66.7	138.4	94.4	81.8	65.7	105.2	75.1	89.5	100	High	High
FALSE	High	Master Protein	XP_045575101.1	complement C4 [Salmo salar]	0	297.186	46	71	202	71	1724	192.7	6.57	3052	71	0	0	238.8	110.9	111.7	278.1	116.7	99.6	64.8	126.6	129.4	100	63.2	67.9	81.3	59	164.1	94.9	56.2	127.6	119.7	100	60.4	23.8	79.1	50.3	54.1	150.9	84.6	67	81	100	High	High
FALSE	High	Master Protein	XP_045555203.1	fibronectin isoform X3 [Salmo salar]	0	295.838	44	76	204	5	2398	262.5	5.48	3504	76	0	0	114.6	48.2	59.7	71.6	86.6	72.8	60.5	60.7	46.3	100	43.9	96.1	68.7	139.3	106.5	71	122	49.2	115.1	100	110.7	108.8	92.3	133.2	154.5		63.9	284	176	100	High	High
FALSE	High	Master Protein	NP_001117164.1	albumin 2 precursor [Salmo salar]	0	283.884	61	45	262	7	608	67	5.72	4487	45	0	44	154	119.1	119.9	46.6	69.1	122.2	47.4	158.2	91	100	105.7	120.1	151.8	78.8	50.9	154.7	67.4	134.7	116.2	100	125.7	76.3	144.4	62.3	87.9	76.2	115.4	118.4	115.2	100	High	High
FALSE	High	Master Protein	XP_014046330.2	serotransferrin-2-like isoform X1 [Salmo salar]	0	272.428	63	44	368	11	691	74.6	7.24	4314	44	0	0	153.3	171	163.7	79.2	25.8	175.1	58.6	95.5	161.2	100	87.9	77.6	80.4	55.1	96.6	80.8	80	130.5	117.7	100	73.3	130.5	173.3	70.5	80.9	147	107.2	72.2	95.7	100	High	High
FALSE	High	Master Protein	NP_001117137.1	albumin 1 precursor [Salmo salar]	0	269.331	61	44	254	6	608	67.1	5.72	4502	44	0	0	147.5	127	124.1	26	52.3	104.4	35.4	131	120.4	100	128.4	124.3	176	88.2	64.9	159.1	63.4	134	100.7	100	126.8	79.8	200.8	61.1	89.8	7.1	157.2	124.1	126.3	100	High	High
FALSE	High	Master Protein	XP_013986740.2	complement C3 isoform X1 [Salmo salar]	0	262.523	47	70	198	47	1652	184.6	6.47	3269	70	0	0	118.9	147.9	131.3	84.6	88.4	141.1	118.9	101.2	139.7	100	96.2	87.4	97.8	71.8	91	108.7	71.1	107.9	101.7	100	91.7	67.7	114.7	76.1	69.6	82.6	77.7	94.7	90.9	100	High	High
FALSE	High	Master Protein	XP_045580452.1	alpha-2-macroglobulin isoform X1 [Salmo salar]	0	258.686	51	59	191	20	1496	165.4	5.44	2894	59	0	34	79.7	93.4	91.3	78.7	88.6	110.3	119.8	82.2	74.9	100	142.1	129.7	140.7	109.1	64.7	66.5	143.6	101.1	87.5	100	126.2	122	89.9	92.4	97.9	104.4	110.9	96.5	92.3	100	High	High
FALSE	High	Master Protein	XP_013996147.1	complement C3 [Salmo salar]	0	254.965	44	63	169	63	1642	184.2	7.08	2642	63	0	0	99.2	105.9	143.3	145.2	114.9	123	144.3	101.1	112.1	100	152.1	100.6	69.1	90.1	116.2	116	85.3	93.7	89.3	100	106	60.8	165.7	78.5	66.9	119.6	98.2	78.7	80.8	100	High	High
FALSE	High	Master Protein	ACI69572.1	Apolipoprotein A-I-1 precursor [Salmo salar]	0	246.978	98	38	334	28	242	27.7	5.49	4064	38	0	6	112.4	115.6	107.4	137.9	109.8	131.6	148.2	137.8	110.9	100	139.7	107.9	129.1	112	160.5	127.5	133.5	115.4	95.9	100	108.1	55.5	111.8	85.5	100	34.5	116.9	97.8	95.5	100	High	High
FALSE	High	Master Protein	XP_045564130.1	venom factor isoform X1 [Salmo salar]	0	233.773	40	58	167	58	1774	198.5	7.08	2222	58	0	0	130.2	100.7	93.9	136.1	104.3	63.2	171.4	122.7	118.6	100	123.2	114.6	99.2	77.6	125.8	125.8	113.3	90.3	90.5	100	119.1	64.1	101.2	71	94.1	194	124.8	77.4	117.3	100	High	High
FALSE	High	Master Protein	XP_045559629.1	alpha-2-macroglobulin [Salmo salar]	0	232.772	49	57	172	31	1519	167.8	5.67	2849	57	0	0	100	122.6	109.7	71	78.1	139.2	101.9	116.6	63.6	100	168.2	153	138.3	104.5	74.7	70.7	134.3	124.6	118.2	100	166.2	112.1	121.9	116.5	107.6	46.1	78.9	124.8	121	100	High	High
FALSE	High	Master Protein	NP_001134612.1	apolipoprotein A-I precursor [Salmo salar]	0	209.058	85	36	262	26	262	29.7	5.21	2596	36	0	0	162.7	127.1	168.1	96	96.3	182.3	102.6	143.6	150.7	100	53.9	61.1	91	43.3	175.8	157.6	61.7	159.4	144.4	100	53.5	121.5	178.5	50.8	66.5	75.4	58.5	140.3	147.5	100	High	High
FALSE	High	Master Protein	XP_014017955.2	alpha-2-macroglobulin [Salmo salar]	0	203.764	39	45	139	36	1461	162.8	6.42	2397	45	0	8	83.2	109.7	115.4	72.2	65.8	104.9	69.5	124	127.8	100	147.1	138.4	170.3	67	103.1	126	127.4	95	93.6	100	141.1	96.7	109.9	88.5	98	55.5	90.5	101.2	106.9	100	High	High
FALSE	High	Master Protein	CAA57449.1	apolipoprotein B, partial [Salmo salar]	0	202.57	54	39	123	2	1058	115.9	5.41	2185	39	0	0	69.5	63.9	82.8	40.5	112.5	89.9	32	65.2	143.4	100																					High	High
FALSE	High	Master Protein	XP_045543842.1	complement factor H [Salmo salar]	0	201.665	61	51	151	35	825	93.1	7.15	2062	51	0	15	68.7	122.5	96.4	61.7	130.4	94.9	120.4	118.9	114.7	100	102.4	65.5	96.6	103.1	55.1	102.6	82.2	106.4	102	100	63.5	42.3	50.9	110.5	89.6	7.2	92.6	110	88.5	100	High	High
FALSE	High	Master Protein	XP_014066476.2	apolipoprotein B-100 [Salmo salar]	0	196.609	21	67	151	67	4369	487.3	5.4	1187	67	0	0	127.4	74.6	112.8	104.1	73.2	84.5	111.5	68.5	118	100	108.1	106	52.1	109.2	74.3	69.5	127	184.4	182.4	100	94.7	111.8	56.8	47.2	77.8	260.4	97.1	177.2	109.7	100	High	High
FALSE	High	Master Protein	XP_045580457.1	alpha-2-macroglobulin-like isoform X1 [Salmo salar]	0	177.23	40	43	131	15	1464	162.5	5.8	2130	43	0	18	105.5	104.5	97.4	69.6	90.7	91.9	109	118.4	115.1	100	138.9	128.9	166.4	66.6	108	129.9	93.8	128.1	104.1	100	132.8	59.4	127	62.9	66.7	86.6	84.5	115.1	101.9	100	High	High
FALSE	High	Master Protein	XP_013984985.1	complement factor B [Salmo salar]	0	175.425	57	46	126	39	773	87.1	5.87	1939	46	0	6	100.7	136	117.6	88.8	71.1	123.7	89	126.6	110.4	100	150.3	138.2	128	109.8	82.9	92.3	124.5	108.2	119.7	100	115.2	110.2	104.1	91.5	76.7	13.2	117.4	99.5	96.7	100	High	High
FALSE	High	Master Protein	XP_045551310.1	uncharacterized protein LOC106570873 [Salmo salar]	0	168.029	21	44	104	44	2626	291.5	5.38	1491	44	0	0	120.6	110.6	109.2	38.9	80.8	124.2	61.3	63.2	115.6	100	65.4	60.9	107.6	117.9	57.1	38.7	149.9	139.1	140.9	100	64.3	55.8	112.1	84.3	75	32	150.8	125.5	164	100	High	High
FALSE	High	Master Protein	XP_045580455.1	alpha-2-macroglobulin isoform X1 [Salmo salar]	0	161.236	33	39	122	2	1467	162.5	5.99	1967	39	0	0	214	47.1	27	212.5	202.4	52.3	286.4	59.2	27	100	129.1	113.2	147.2	174.1	49.8	11.1	240.7	116.6	4	100	96	4.9	6.9	78.8	180.9	16.5	102.3	9.1	7	100	High	High
FALSE	High	Master Protein	XP_045580454.1	alpha-2-macroglobulin-like [Salmo salar]	0	159.279	36	42	123	13	1472	163.3	5.87	1714	42	0	0	118.7	113.4	113	56.2	56.8	117.5	70.5	91.6	83	100	86.6	118.1	80.1	49.9	104.8	105.4	111.1	137.7	154.8	100	94.8	67.9	85.4	63.5	62.9	154.4	63.9	143.7	115.4	100	High	High
FALSE	High	Master Protein	XP_014050741.1	fibrinogen gamma chain [Salmo salar]	0	158.54	67	29	93	29	429	48.6	5.82	1955	29	0	0	204.5	221.7	190.9	248.1	154.6	150.8	179	17	53.3	100	32.8	271	45.1	160.6	150.6	15.1	28.8	32.9	12.5	100	243.2	112.7	56.6	17.3	23.2	91	14.5	12.9	174.9	100	High	High
FALSE	High	Master Protein	XP_014007262.1	hemopexin [Salmo salar]	0	152.201	64	24	108	24	440	49.5	6.4	1926	24	0	0	84.8	110.7	106.2	124.7	74.4	102.7	106.9	94.9	95.3	100	123.1	121.9	98.8	98.8	121.1	73.1	130	89.6	112.2	100	113.7	101.8	115.3	81.3	94.4	45.1	104.6	90.8	105.8	100	High	High
FALSE	High	Master Protein	XP_014063348.2	inter-alpha-trypsin inhibitor heavy chain H2 [Salmo salar]	0	146.028	40	27	84	5	941	105.1	6.95	1711	27	0	0	166.4	108.8	107.8	94.3	126	105.8	127.7	158.2	126.9	100	72	62.5	59.7	74.9	103.3	145.2	73.6	104.3	110.7	100	59.2	48.9	113.9	62.9	67.1	12	79.2	108	102.5	100	High	High
FALSE	High	Master Protein	XP_013994122.1	complement component C9 [Salmo salar]	0	145.379	54	25	94	25	602	66.5	5.39	1695	25	0	0	96.8	124.1	102.9	162.1	98.4	114.8	86	161	128	100	49.9	50.8	70.9	79.3	149.7	130.9	88.6	107.4	80.8	100	48.1	51.2	127.2	77.5	68.8	61.6	122.4	77.9	78.9	100	High	High
FALSE	High	Master Protein	NP_001135175.1	pyruvate kinase [Salmo salar]	0	144.92	68	30	88	30	530	58.3	8.02	1983	30	0	0	8.2	11.8	8.1	43.1	162.7	8.9	21.8	7.5	11.2	100	25.1	16.1	12.3	364.7	56.4	6.5	155.9	37.5	17.2	100	10.1	12.1	14.1	601.1	490.7	161.1	160.8	16.1	9.6	100	High	High
FALSE	High	Master Protein	XP_013979096.2	fetuin B [Salmo salar]	0	141.397	57	21	107	21	515	56.5	6.95	1177	21	0	0	122.8	119.2	121.2	70.6	67.6	131.2	80.8	143.2	127.8	100	104.1	107.3	92.3	70.1	89.5	140.3	89.3	95.7	100.3	100	110	77.5	150.7	59.9	74.5	218.3	82.4	103.9	112.2	100	High	High
FALSE	High	Master Protein	NP_001167046.1	complement component C6 precursor [Salmo salar]	0	138.933	48	38	101	38	940	106.3	6.42	1289	38	0	0	101.7	97.2	101.7	109.5	120.3	110.4	111.9	135.2	118.8	100	84.1	90.2	103.9	54.7	138.6	132.8	77.4	94.9	96.7	100	86.4	115.3	113.8	56.6	73.6	28.7	76.8	107.2	75.9	100	High	High
FALSE	High	Master Protein	XP_014030085.1	hemopexin [Salmo salar]	0	138.608	55	20	116	20	448	50.9	6.27	1749	20	0	0	98.9	102.9	92.9	100.9	90.9	109.5	146.2	123.6	113.4	100	158.4	142.6	169.5	79.8	111.7	121.7	103.4	85.2	84.7	100	136.7	128.8	102.4	65.5	82.4	48	90.6	97.2	100	100	High	High
FALSE	High	Master Protein	XP_014008665.2	inter-alpha-trypsin inhibitor heavy chain H2-like [Salmo salar]	0	136.475	40	27	82	5	939	105	6.84	1460	27	0	23	178.6	103.7	118.4	99.7	123.9	120.8	133.9	165.9	155.5	100	79.9	77.2	78.3	73.4	133	168.8	79.2	111.6	110.9	100	74.2	54.2	146.7	57.8	73.6	14	88.8	100.4	101.7	100	High	High
FALSE	High	Master Protein	XP_045578618.1	plasma protease C1 inhibitor-like isoform X1 [Salmo salar]	0	135.072	55	27	82	22	612	68.3	5.45	1310	27	0	5	125.1	117.1	98	101.6	104.1	104.3	114	91.5	55.9	100	162.3	132.3	138.7	112.5	86.4	97.7	119.1	63.8	91	100	125.4	64.7	83.6	76.5	87.1	20.9	98	41.9	73	100	High	High
FALSE	High	Master Protein	XP_014057995.1	uncharacterized protein LOC106606371 [Salmo salar]	0	130.094	63	29	96	29	512	58.3	5.34	1476	29	0	0	80.7	82.9	86.2	167.4	151.6	90.1	103.1	188.1	88.6	100	41.3	43.9	41.3	118.8	146	154.5	146.5	94.5	70.2	100	47	70.2	92.2	107.8	101	90	138.9	76.8	59.1	100	High	High
FALSE	High	Master Protein	XP_013979099.2	ceruloplasmin [Salmo salar]	0	129.837	32	31	84	31	1122	126.8	6.65	1017	31	0	0	109.6	90.8	92.4	96.1	92.7	113.6	109.6	83.9	103.8	100	113.8	120.9	93.3	79.2	86.3	105.7	118.4	124.7	134.2	100	112.2	93.6	103.3	70.6	78	104.7	125.8	95.7	101.3	100	High	High
FALSE	High	Master Protein	XP_014012273.1	fibrinogen alpha chain [Salmo salar]	0	129.03	60	27	109	20	503	53.4	7.83	1685	27	0	8	178.4	132.4	145.8	151.4	139.2	106.8	92.1	69.4	77.6	100	47.1	199.2	55	189.6	143.1	60.3	66.6	58.6	35.2	100	198	64.1	90.6	56	55.5	26	49.3	48	166.5	100	High	High
FALSE	High	Master Protein	XP_014023085.1	inter-alpha-trypsin inhibitor heavy chain H3 isoform X1 [Salmo salar]	0	127.896	40	30	78	18	929	100.9	6.76	1428	30	0	11	132.6	100.6	94.6	102.2	75.7	104.2	120.5	105.9	107.8	100	150.4	166.6	123.5	74	112.3	111.9	97.9	88.5	102.4	100	162.8	77.5	104.2	62.2	85	83.6	95.6	99	87.7	100	High	High
FALSE	High	Master Protein	NP_001133193.1	beta-enolase [Salmo salar]	0	124.559	70	25	126	4	434	47.3	7.08	1535	25	0	0	3.1	7.9	21.5	26.3	155.5	6.7	55.2	2.9	6.3	100	135.4	18.3	40.8	364.4	17.1	0.9	214.1	140.1	86.3	100	19	7.3	16.2	336.1	310.9	85.9	220.5	190.3	20.6	100	High	High
FALSE	High	Master Protein	XP_013987448.1	inter-alpha-trypsin inhibitor heavy chain H3 isoform X1 [Salmo salar]	0	123.752	38	29	91	17	908	101.2	7.02	1550	29	0	0	84.5	90.2	80.1	88	88.3	93.2	84.1	81.1	86.7	100	90.3	91.3	72	81.2	101.1	84.8	118.5	89.7	121.1	100	93.3	60.2	81.7	72.4	90.8	97.2	131	120.1	87.1	100	High	High
FALSE	High	Master Protein	NP_001135172.1	beta-enolase [Salmo salar]	0	122.302	65	25	125	4	434	47.2	7.24	1287	25	0	18	5.5	9.7	20.6	23.9	132.9	10.1	59	5.7	9.2	100	123.9	19.5	48.2	293.9	25.3	7.2	158.1	109.3	73.6	100	19.4	12.4	21.2	292	293.7	34.2	197.1	184.6	29	100	High	High
FALSE	High	Master Protein	XP_014061305.1	alpha-1-antitrypsin homolog [Salmo salar]	0	121.241	52	20	103	20	426	47.3	6.46	1162	20	0	0	136.5	127	162.8	69.1	66.4	115.3	83.7	122.2	120.5	100	82.5	84.1	79.1	56.2	93.8	121.7	64.2	111.5	132.6	100	83.6	86.1	161	46.9	67.6	124	61.6	128.3	139.3	100	High	High
FALSE	High	Master Protein	XP_014051546.1	complement factor B [Salmo salar]	0	120.292	46	33	77	26	772	86.8	5.63	1152	33	0	0	107.9	107.5	86.8	139.7	95.6	89.6	102.7	125.8	107.2	100	82.9	92.5	98.9	70.6	175.5	114.7	74.8	104.5	133.2	100	79	75.9	72.6	81.9	56.5	64.8	79.9	133.2	118.6	100	High	High
FALSE	High	Master Protein	XP_014050947.1	plasma protease C1 inhibitor [Salmo salar]	0	120.121	49	24	77	19	611	68.7	5.72	1038	24	0	0	122.7	111.2	85.6	131.4	119.4	97	121.7	82.6	73	100	152.5	128.9	101.3	123.7	103	79.3	125.6	77.7	79.3	100	123	61	85.6	95.6	104.5	79.8	104.2	70	74.1	100	High	High
FALSE	High	Master Protein	XP_045569712.1	LOW QUALITY PROTEIN: complement factor I [Salmo salar]	0	118.311	39	22	77	22	687	74.6	7.69	1594	22	0	0	111.5	127.6	100.1	96.3	95.4	119.2	176.5	95.5	94.2	100	117.6	87.8	98.5	108.1	78.2	62.1	89.5	88.4	87.6	100	90.8	95.1	78.2	96.2	81.9	3.8	101.5	69.9	50.7	100	High	High
FALSE	High	Master Protein	XP_014017766.2	complement C2 [Salmo salar]	0	116.508	39	24	79	24	808	89.9	7.37	1294	24	0	0	123.4	124.7	103.1	127.4	120.2	130.6	129.7	104.5	87.7	100	85.2	95.6	104.5	118.4	136.5	86.6	139	136.7	129.1	100	87.7	70.3	118.1	96.2	103.6	51.8	114.1	107.3	112.1	100	High	High
FALSE	High	Master Protein	XP_013982708.1	glucose-6-phosphate isomerase-like [Salmo salar]	0	110.11	51	22	71	19	553	62.4	7.55	1021	22	0	5	10.2	12.9	29.3	31.9	168.7	15.3	74.2	9.3	15.5	100	145.4	29.5	43.3	320.9	28.9	10	170.4	119.1	70	100	38.7	23.9	37.2	370.1	355	130.6	231.6	208.6	38.5	100	High	High
FALSE	High	Master Protein	A46533	Ig heavy chain C region - Atlantic salmon (fragment) [Salmo salar]	0	107.274	51	20	99	1	448	50.1	6.1	978	20	0	0	25.6	66.7	42.3	29.9	52.5	96.5	79.9	167.3	55.5	100	129.1	148.2	189	99.7	49.2	82.1	142.8	96.5	102	100	86.6	199.7	17	97.9	78.6	444.5	53.1	122.1	57.7	100	High	High
FALSE	High	Master Protein	XP_013981919.1	prothrombin-like [Salmo salar]	0	105.378	43	24	78	10	622	70.1	6.61	1009	24	0	16	114.5	124	111.3	105.6	87.2	107.5	110.5	118.5	112	100	119.4	128.2	103.5	63.6	110	111.7	84.5	108.9	107.7	100	146	58.9	125.3	61.1	77.1	56.7	87.4	106.9	110.8	100	High	High
FALSE	High	Master Protein	ACN10415.1	Ig mu chain C region membrane-bound form [Salmo salar]	0	104.788	48	20	96	1	484	54.2	6.11	891	20	0	22	30.9	70.7	50.2	27.1	84.3	87.4	94.6	158.6	65.1	100	146	123.2	192.1	104.2	58.6	91.1	133.9	95.2	107.8	100	125.7	324.7	42.8	115.5	130.7	86.7	99.3	161.9	110.2	100	Not Found	Not Found
FALSE	High	Master Protein	XP_014060635.2	plasminogen [Salmo salar]	0	100.41	43	33	81	23	805	89.4	7.33	1078	33	0	6	153.6	127.3	129.4	111.7	69.6	113.6	93.9	144	120.6	100	59.7	111.1	72.7	46.3	110.5	137	45.9	95.8	93.5	100	119.2	72.7	102.2	38.6	38.2	72.8	69.4	80.8	130.5	100	High	High
FALSE	High	Master Protein	XP_014012275.1	fibrinogen beta chain-like [Salmo salar]	0	96.158	45	21	74	10	486	54.9	7.14	1464	21	0	12	218	200.4	172.6	212	157.9	145.7	169.5	18.2	57.1	100	33	267.6	47.6	128.8	143.8	11.8	24.6	30.4	9.4	100	260.8	112.1	59.9	16.2	27.2	139.7	12.3	11.5	161.6	100	High	High
FALSE	High	Master Protein	ACN10898.1	Ig mu chain C region membrane-bound form [Salmo salar]	0	96.1	37	19	79	6	581	64.8	7.49	1086	19	0	1	32.1	79.6	52.1	36.4	96.3	92.5	99	56.2	56.8	100	138.8	86.9	258.8	96.2	47.9	116.4	123.3	77.5	94.9	100	91.1	301.1	44.7	103.7	113.1	17.3	77.8	111.8	97.6	100	High	High
FALSE	High	Master Protein	NP_001117104.1	antithrombin protein precursor [Salmo salar]	0	95.776	49	23	76	12	452	51.4	7.68	829	23	0	10	151	137.6	106.5	115.6	157.3	147.2	167.7	83.7	123.1	100	121.9	148.9	81.9	100.4	97.8	108.5	126.6	116.9	91.8	100	132.2	59.5	133.1	74.1	81	43.8	101.6	76.4	92.1	100	High	High
FALSE	High	Master Protein	XP_013999911.1	plasminogen [Salmo salar]	0	93.22	37	29	78	19	806	89.6	7.27	1163	29	0	0	152.7	140.8	97	99.4	85.2	109.4	124.1	153.7	103.4	100	89.7	147	87.5	53.7	104.8	141.3	66.6	94.1	80.1	100	153.2	64.2	97.6	47.9	58.3	212.2	78.9	75	109.2	100	High	High
FALSE	High	Master Protein	XP_013988863.1	inter-alpha-trypsin inhibitor heavy chain H3-like isoform X1 [Salmo salar]	0	90.303	27	19	64	14	909	101.6	5.45	1186	19	0	3	155.9	99.1	97.5	89.3	103.4	114.4	115.6	102	126	100	89.6	86	95.9	78.7	91.4	102	89.1	79.9	123.8	100	91.6	88.6	136.5	56.2	71.1	141.5	61.9	96.9	85.7	100	High	High
FALSE	High	Master Protein	NP_001133918.1	angiotensinogen precursor [Salmo salar]	0	89.754	53	19	62	19	459	51.7	7.8	1074	19	0	0	110	108.5	80.7	238.4	139.5	128.7	178.1	105.4	124.6	100	142.6	147	71.1	105	209.5	83.5	141.5	101.9	87.6	100	127.5	73.2	112	90.4	93.6	69.7	98.5	74.5	74.2	100	High	High
FALSE	High	Master Protein	XP_014009887.1	hyaluronan-binding protein 2 [Salmo salar]	0	88.537	35	20	58	20	623	68.2	7.9	1136	20	0	0	107.7	119.3	97.3	79.6	73.2	87.1	135.6	93.1	107.8	100	194.9	164	152.1	100.6	81.9	115.4	119.5	91.4	104	100	151.1	137.1	109.5	92.7	114.2	50.5	100.9	98.8	106.4	100	High	High
FALSE	High	Master Protein	XP_013992610.1	creatine kinase M-type [Salmo salar]	0	87.395	49	18	54	2	381	42.9	6.81	1146	18	0	0	6.1	9.6	17.6	115.8	192.3	4.3	108.8	6.2	7.5	100	39.7	11.7	9.9	261.4	157.3		129.3	33.4	18.9	100	12.6	10.6	17.9	469.5	350.7		133.8	44.2	15.2	100	High	High
FALSE	High	Master Protein	NP_001133188.1	creatine kinase-2 [Salmo salar]	0	87.337	49	18	53	1	381	42.9	6.93	1183	18	0	16	5.9	10.4	16.7	52.1	182.3	7.6	58.8	6.4	8.5	100	67.2	16.5	23.2	438.5	87.6	5.6	201.3	89.7	56	100	12	11.3	21.1	530.4	403.5		163.2	94.9	17.3	100	High	High
FALSE	High	Master Protein	NP_001133181.1	fructose-bisphosphate aldolase A [Salmo salar]	0	85.884	60	25	70	7	363	39.5	8.34	1259	25	0	18	7	10.7	12	31.4	152.8	6.4	23.3	6.4	12.4	100	41.4	9.8	9.2	302.7	43.9	0.9	131.8	27.5	16.1	100	8.4	9.3	17.8	666.6	442.1	43.3	131.9	30.4	11.3	100	High	High
FALSE	High	Master Protein	XP_045555184.1	coagulation factor VIIi [Salmo salar]	0	85.061	45	18	46	18	480	52.6	5.5	1000	18	0	0	134.1	120	107.5	98.6	91	113	119.7	99.7	128.1	100	168.4	152.2	117.6	93.5	113.8	112.5	93.7	96.5	94.8	100	129.1	85.9	105.2	61.9	61.4		103.6	82.5	91.5	100	High	High
FALSE	High	Master Protein	XP_014011050.1	apolipoprotein A-IV [Salmo salar]	0	84.995	69	18	49	3	255	28.7	4.84	822	18	0	14	134.3	97.8	115.1	224.2	87.9	78.5	53.2	179.5	128.4	100	11.5	56	56	9	86	184.3	26.4	125.1	168.6	100	54.2	50.7	80.3	11.9	39.6	29.9	20.3	140.7	148.9	100	High	High
FALSE	High	Master Protein	XP_014057056.1	apolipoprotein A-IV-like [Salmo salar]	0	84.343	63	16	52	5	255	28.7	4.77	1065	16	0	0	99.5	120.6	102.2	173.9	66	74.7	43	151.7	116.8	100	13.8	71.7	68.9	18	107.5	166.2	34.4	118.5	161.6	100	92.6	61.9	96.2	25.7	39.7	243.8	38.1	174	206.3	100	High	High
FALSE	High	Master Protein	ACN11424.1	Integrin beta-1 precursor [Salmo salar]	0	83.687	35	22	59	22	767	85.1	5.81	902	22	0	0	57.2	119.4	113.2	59.8	89.1	159.4	84.4	133.4	122.1	100	105.5	111.7	150.6	58.5	99.6	185.3	78.1	62.1	133.3	100	115.1	172.3	168.7	63.3	61.1	52	68	73.9	78.9	100	High	High
FALSE	High	Master Protein	XP_014037506.2	fibrinogen beta chain-like [Salmo salar]	0	83.597	47	20	56	9	486	55.2	6.79	1223	20	0	0	160.8	176.1	177.3	356.5	119.3	170.9	202.2	25	66.7	100	14.9	116.3	17.4	104.4	240.8	10.9	20.9	10.9	1.9	100	161.1	107.3	34.7	10.1	21.8		7.9	5.8	116.8	100	High	High
FALSE	High	Master Protein	XP_014057055.1	apolipoprotein Eb [Salmo salar]	0	82.392	65	19	53	6	316	35.6	5.82	962	19	0	11	90	40.5	64.2	109.7	58	43.5	107.4	68.6	60.4	100	85.5	58.8	52.2	158.7	87.5	65.4	291.1	70.8	60.7	100	63.5	64.4	41.6	77.8	93.8	151.8	217.7	75	50.4	100	High	High
FALSE	High	Master Protein	NP_001133174.1	triosephosphate isomerase B [Salmo salar]	0	82.302	84	18	52	18	247	26.6	7.75	921	18	0	0	11	14.5	11	55.5	167.7	8.7	44.6	9.8	15.1	100	63.4	16.4	13.3	365.2	58.4	3	154.2	40.8	36.5	100	12.1	11.3	15.8	513.8	404.3	155.1	192.7	43.3	13.5	100	High	High
FALSE	High	Master Protein	XP_014011091.1	apolipoprotein A-II [Salmo salar]	0	81.067	51	8	135	3	143	15.5	5.55	1807	8	0	8	129	122.6	121.7	120.1	101.4	147.1	148.7	123.2	140.6	100	105	124.6	113.4	92.2	138.9	143.1	117	136.7	116.8	100	84	66	123.5	64	77.1	146.7	95	122.3	108	100	High	High
FALSE	High	Master Protein	XP_014030611.1	prothrombin-like isoform X1 [Salmo salar]	0	80.36	27	16	57	2	622	70.6	6.54	785	16	0	0	100.2	100	103.7	112.4	105.7	98.5	107.2	90.8	102.1	100	70	92.2	79.6	53.7	57.4	91.4	63.7	88.3	98.5	100	93.4	54.5	107.5	29.9	69	20.4	78.6	94.6	95.7	100	High	High
FALSE	High	Master Protein	NP_001133187.1	creatine kinase, muscle b [Salmo salar]	0	79.271	51	16	57	9	380	42.7	6.92	1033	16	0	0	14.7	13.5	23.3	50.9	153.3	12.3	66.7	8.7	14.8	100	60.7	7	20.3	390.7	48.6	1.2	191	84.8	52.4	100	13.4	14.3	24.4	533.4	416.8	30.8	155.1	90.9	18	100	High	High
FALSE	High	Master Protein	NP_001134251.1	salarin precursor [Salmo salar]	0	79.202	60	22	70	22	342	39.5	5.99	706	22	0	0	181	109.2	93.2	112.1	136.1	109.8	125.6	143.6	95.1	100	108.3	163.8	108	80.7	130.3	140.4	135.2	127.6	115.4	100	154.8	66.9	107.9	62.1	92.8	112.7	81.6	103.8	107.2	100	High	High
FALSE	High	Master Protein	XP_014011142.1	sex hormone-binding globulin [Salmo salar]	0	79.132	43	15	54	15	397	43.7	5.16	1046	15	0	0	108.4	99.8	110.1	118.8	105.8	143.7	151.4	101.7	101.7	100	123.1	118.1	93.6	90.6	132.7	105.4	122.7	108.2	107.7	100	129.9	93.3	129.5	78.1	99.3	10.3	96.1	117.8	120.4	100	High	High
FALSE	High	Master Protein	NP_001133180.1	aldolase a, fructose-bisphosphate 2 [Salmo salar]	0	77.769	52	22	61	3	363	39.7	8.47	1198	22	0	1	20.3	15.3	16	38.1	192.4	9.9	26.1	17.5	17.5	100	36.3	9.6	6.1	420	57.2		143.4	31.7	21.6	100	14.4	9.4	21.7	1085.7	725.2	1405.7	101.9	25.1	21.7	100	High	High
FALSE	High	Master Protein	XP_014011065.1	apolipoprotein Eb [Salmo salar]	0	76.386	71	17	53	4	275	31.1	5.19	867	17	0	0	75.7	39	93.2	93.2	49.8	57.2	95.2	114.1	49.5	100	107.9	74.1	57.9	177.1	94.5	71.9	319.3	96.9	69.3	100	63.2	71.1	57.8	91.9	121.6	1087.3	195.5	74.3	45.4	100	High	High
FALSE	High	Master Protein	XP_014071479.1	antithrombin-III-like [Salmo salar]	0	75.393	35	18	57	7	452	51.4	8.15	592	18	0	0	233.5	152.8	140.5	101.8	157.1	221.4	145.4	105.8	190.6	100	115.7	116.5	64.7	62.6	98.2	114.8	89	87.8	111.3	100	116.5	40.3	130	53.8	68.9	27.5	65.7	75.9	83.6	100	High	High
FALSE	High	Master Protein	XP_014010562.1	catechol O-methyltransferase domain-containing protein 1 [Salmo salar]	0	74.347	62	11	61	11	247	27.2	5.52	904	11	0	0	148.8	313.6	111	192.9	67.6	86.4	137.1	63.2	258.3	100	178.2	170.5	203.9	91.3	128.1	50.4	127.4	86.2	119.5	100	156.4	204.2	142.8	77	106.3	36.6	167.9	22.9	71.8	100	High	High
FALSE	High	Master Protein	XP_014057052.2	uncharacterized protein LOC106605687 [Salmo salar]	0	73.371	34	7	123	2	185	20.4	5.8	1512	7	0	0	138.8	121.3	129.5	138.7	110.2	187.3	166.2	165.2	144.5	100	92.7	81.7	85	104	117.9	123.7	114.7	126.3	106.4	100	110	64.6	137	86.9	89.5		99.1	115.2	104.9	100	High	High
FALSE	High	Master Protein	XP_013994225.1	protein AMBP isoform X1 [Salmo salar]	0	73.348	49	18	48	17	356	39.6	5.9	1034	18	0	1	114.7	91.7	91	99.6	80.9	100.4	97.7	88.3	113.2	100	99	98.2	87.4	88.4	80.1	93.9	88.1	103.6	102.5	100	116.2	71.2	110.9	73.8	86.8	106.5	94.8	93.7	98.1	100	High	High
FALSE	High	Master Protein	NP_001133245.1	complement component 7a precursor [Salmo salar]	0	69.957	33	22	55	21	845	94.1	7.21	689	22	0	1	91.8	87.4	91.9	42.2	85.6	117.6	90.5	126.6	111.8	100	116	114.5	130.2	49.5	64.4	136.7	52.9	94	93.6	100	122.4	137.1	109.1	55.7	54.5	39.8	49.4	108.7	114.3	100	High	High
FALSE	High	Master Protein	XP_014047216.2	complement component C8 beta chain [Salmo salar]	0	69.502	18	21	57	21	1242	136.1	6.81	835	21	0	0	104.9	101.8	102.9	99.4	106.8	125.2	123.5	100.2	116.5	100	84.7	84.1	85.5	54.7	97.7	102.8	83.5	92.6	94.1	100	79.7	80	121.5	58.3	63.2	200.9	73	101.5	96.3	100	High	High
FALSE	High	Master Protein	XP_013981049.1	protein AMBP [Salmo salar]	0	68.153	42	13	41	12	357	39.7	5.76	765	13	0	0	137.2	100.1	106.9	96.1	118.3	94.9	113	135.6	125.9	100	105.3	112.7	88	96.1	100.3	135.5	92.2	100.6	104.3	100	104.6	47.6	125.4	78	75.4	133.9	100.8	96.1	83	100	High	High
FALSE	High	Master Protein	XP_014011035.1	apolipoprotein A-I-like [Salmo salar]	0	67.683	63	17	43	2	255	28.7	5.01	823	17	0	0	129.8	98.8	127	196.6	90	81.3	42.8	217.6	160.7	100	10.5	59.1	64.1	15.1	64.8	152	26.9	96.4	169.5	100	55.5	59.2	54.1	52.2	71		21.7	90.1	88.9	100	High	High
FALSE	High	Master Protein	XP_013998562.2	scavenger receptor cysteine-rich type 1 protein M130-like isoform X1 [Salmo salar]	0	67.491	52	21	52	4	527	56.5	5.08	866	21	0	13	60.8	62.9	63.2	160.5	143.3	60.3	102.1	112.3	81.2	100	78.3	102.7	121.6	131.1	170.1	67.1	156.4	101.5	76.4	100	103.4	81.9	61.3	175.9	108	37.2	110.1	51.3	48.9	100	High	High
FALSE	High	Master Protein	XP_013996149.1	complement factor B-like isoform X3 [Salmo salar]	0	67.046	31	17	45	17	753	84.5	7.28	596	17	0	0	103.7	88	121.4	102.7	170.6	85.2	152.8	216.2	95.5	100	129.1	86.9	49.3	128.5	110.7	94.4	190.1	101.5	94.1	100	120.8	116.9	208.5	177.8	116.2		181.8	111.8	91	100	High	High
FALSE	High	Master Protein	XP_014029423.1	apolipoprotein A-I [Salmo salar]	0	65.574	76	16	40	10	255	28.9	4.74	540	16	0	6	116.3	68.9	105.7	71.2	103.8	118.1	52.9	365.4	146.9	100	11.9	50.8	70.9	10.6	83.1	274.7	16.4	143.2	240	100	48.7	84.4	78.1	12.7	29.1	101.6	11.3	124.2	206.1	100	High	High
FALSE	High	Master Protein	XP_014022051.2	inter-alpha-trypsin inhibitor heavy chain H3-like isoform X2 [Salmo salar]	0	65.558	23	15	38	10	910	101.6	5.41	842	15	0	0	131.9	99.2	85.5	148.6	119.6	86.3	168.4	150.2	139.4	100	131.6	134.8	95.8	140	124.7	244.8	148.6	146	80.5	100	124.9	51.5	112.7	76.8	117.9	237.3	98.3	97.2	70.1	100	High	High
FALSE	High	Master Protein	XP_045543845.1	complement factor H like 5 [Salmo salar]	0	64.373	33	12	39	12	415	46.5	6.79	660	12	0	0	87	94.3	92.5	115.6	95.3	84.1	88.5	125.1	127.5	100	78.8	70.8	75.9	85.1	96.1	102.5	83.9	90.5	99.1	100	64.3	69.1	75.5	68.2	61.9	2.1	93.2	88.6	77.9	100	High	High
FALSE	High	Master Protein	XP_045566156.1	myosin heavy chain, fast skeletal muscle [Salmo salar]	0	63.379	11	18	32	18	1939	221.6	5.59	412	18	0	0	20.6	21.5	20.7	39.8	177.2	22.5	13	20.1	29.2	100	35.6	16.5	18.5	219.3	45	11.7	113.2	27.9	19.2	100	20.6	20.6	26.3	584.8	311.2	185	118	48.5	20.1	100	High	High
FALSE	High	Master Protein	XP_014061843.1	fibrinogen alpha chain isoform X1 [Salmo salar]	0	63.176	26	20	54	13	740	79.9	6.77	529	20	0	0	120.4	82.1	135.6	112	76.9	74.2	49.8	127.4	84.9	100	32.8	70.9	39.8	106.7	122	150.2	92.2	162	94.2	100	72.3	79.8	90.5	94.7	49.8	23.6	118.3	98.2	175.4	100	High	High
FALSE	High	Master Protein	XP_014018122.2	complement C4-B [Salmo salar]	0	62.287	19	21	35	14	1716	191	5.96	323	21	0	4	224.5	122.2	104.9	121.4	73.1	102.2	47.4	89.9	111.3	100	135.5	173.3	130.7	59.7	85.8	100.9	58.2	125.6	127.5	100	129.1	105.7	63.9	68.9	63.9	51.5	93.6	71.9	87.2	100	High	High
FALSE	High	Master Protein	XP_045570457.1	complement factor H-like [Salmo salar]	0	60.764	55	15	51	15	1299	140.1	6.55	544	15	0	0	103.8	105.2	93.4	140.1	122.1	119.9	128.9	120.1	116.8	100	96.1	68.8	80.9	104.4	125.5	93.3	113.4	95.9	79.4	100	46.8	55.3	89.9	65.7	63.6	89.5	88.5	87.2	83.4	100	High	High
FALSE	High	Master Protein	XP_045568203.1	scavenger receptor cysteine-rich type 1 protein M130-like isoform X1 [Salmo salar]	0	60.051	51	17	43	1	439	46.9	4.92	905	17	0	0																															Not Found	Not Found
FALSE	High	Master Protein	XP_013987022.1	N-acetylmuramoyl-L-alanine amidase-like [Salmo salar]	0	55.791	34	9	32	9	482	53.7	7.12	531	9	0	0	58.9	86.9	63.7	205	149.7	99.9	157	98.8	64.9	100	95	109	83.7	90.6	157.1	85.8	139.2	70.7	78.5	100	117.1	50.2	69	89.9	105		111.3	99.2	65.3	100	High	High
FALSE	High	Master Protein	XP_013979753.1	carboxylesterase 3 isoform X1 [Salmo salar]	0	54.534	30	14	54	14	569	62.7	5.83	437	14	0	0	111.8	94.4	115.3	104.8	113	117.1	135.8	198.4	137.7	100	92.6	122	85.4	51.2	126.3	171.3	66.7	100.5	87.5	100	124.9	78.4	104.1	51.5	69.4		68.1	60.6	72.8	100	High	High
FALSE	High	Master Protein	XP_014016163.2	hibernation-specific plasma protein HP-55-like [Salmo salar]	0	53.865	40	14	48	12	438	48.9	7.02	493	14	0	2	124.3	130.1	100.4	119.8	145.9	123.6	168	80.5	96.9	100	160.1	185.3	126.2	106.7	119.6	74.3	125.8	72.5	65	100	200.5	82.5	119.4	87.3	98.5	5.8	89.3	60.8	82.1	100	High	High
FALSE	High	Master Protein	NP_001117144.1	beta-globin [Salmo salar]	0	53.526	84	11	43	1	147	16	9	732	11	0	10	90.2	94.3	94.3	226.1	42.3	140.6	139.5	27.6	26.8	100	46.7	67	52.5	19	109.4	20.6	44.4	87.9	135.7	100	51.1	144.1	32.4	112.2	31.6		27.3	248.5	338.6	100	High	High
FALSE	High	Master Protein	XP_014019752.1	antifreeze protein type IV [Salmo salar]	0	53.236	79	9	39	5	145	16.3	4.91	440	9	0	6	118.3	100.4	199.6	91.2	120.9	151.6	51.7	296.8	158.8	100	9.7	26.2	48.2	10.3	131	220	15.2	140	160.8	100	23.8	74.8	162.6	11.9	18	88.9	12.6	169.8	187.3	100	High	High
FALSE	High	Master Protein	XP_014045302.2	haptoglobin-like [Salmo salar]	0	53.209	52	13	38	13	316	34.8	8.21	396	13	0	0	161.5	183.6	99.8	372.4	67.9	97.1	66.2	158.3	193	100	33.5	45.3	32.1	76.4	376.7	102.5	68.2	28.9	42	100	42.8	93.4	63.2	121.9	169.3	212.3	76	37	50.5	100	High	High
FALSE	High	Master Protein	XP_014048454.1	hemoglobin subunit beta-1 [Salmo salar]	0	52.387	84	11	40	1	147	16	9	727	11	0	1	51.3	45.8	48.5	583.9	76.1	74	453.6	73.1	12.8	100	57.7	99.5	25.1	7.8	424.4	56.9	10.4	72.5	107.8	100	75.3	96.9	9.7	96.5	18.4		25.3	123.9	275.3	100	Medium	Medium
FALSE	High	Master Protein	XP_013995979.2	complement component C8 alpha chain [Salmo salar]	0	52.265	35	18	46	18	615	68.8	6.39	433	18	0	0	108.2	106.5	105.2	102.9	111.2	127.2	126.4	99.4	117.2	100	92.8	90.2	92	61.6	103.1	101.8	91.7	97.9	96.7	100	80.9	83.2	124.5	54.1	58.5	66.6	77.7	90.2	88.4	100	High	High
FALSE	High	Master Protein	XP_014059764.2	hemoglobin subunit beta-1 [Salmo salar]	0	52.102	61	10	40	0	187	20.8	9.29	730	10	0	0																															Not Found	Not Found
FALSE	High	Master Protein	XP_014032820.2	major histocompatibility complex class I-related gene protein isoform X1 [Salmo salar]	0	51.872	34	10	32	1	325	36.8	5.22	392	10	0	0	25.2	96.3	47.4	27.3	113.8	107	25.9	65.2	43	100	26.4	38.6	353.1	153	1.1	11.8	202.9	14.1	77.9	100	33.1	8	12.6	161.9	342		218.7	139.7	89.5	100	High	High
FALSE	High	Master Protein	XP_014060522.1	protein LEG1 homolog [Salmo salar]	0	51.693	34	11	40	6	363	39.9	4.87	592	11	0	5	107.9	79.4	61.8	39.4	110.6	78.3	62	96.2	54.7	100	120	126.5	77.1	130.5	83.8	110.6	106.9	160.9	119.6	100	131.6	56.9	60.3	79.4	141.3	21.6	129.6	77.2	82.1	100	High	High
FALSE	High	Master Protein	NP_001133201.1	phosphoglycerate mutase 2-1 (muscle) [Salmo salar]	0	51.501	45	11	32	3	255	28.6	8.85	475	11	0	9	14.2	17.4	22.5	43.8	187.1	14.3	42.8	14.2	16	100	51.7	6.9	11.3	332.5	45.8	0.4	159	56	57.6	100	6.6	8.5	21.7	372	320.5		187.7	92.4	20	100	Not Found	High
FALSE	High	Master Protein	XP_014045272.2	alpha-2-HS-glycoprotein 2 [Salmo salar]	0	51.428	25	9	46	9	378	39.8	5.21	576	9	0	0	72.4	127.9	65.1	86.1	86.2	112.4	93.8	120.8	83.9	100	119.8	102.9	133.6	76.7	131.6	171.6	94.6	92.3	80	100	99.3	56.9	117.7	76.8	75.4	1920.6	107.9	124.6	107.2	100	High	High
FALSE	High	Master Protein	ABO13870.1	MHC class I antigen [Salmo salar]	0	50.059	34	10	31	1	325	36.9	5.22	384	10	0	11	151	59.5	47.1	56.2	79.4	71	64.4	63	40.2	100	125.7	29.2	156.6	64	82.8	49.7	175.5	69.5	37.5	100	40	234.9	58.6	149.9	149.7	53.9	214.8	68.5	38.5	100	Not Found	Not Found
FALSE	High	Master Protein	XP_014053138.1	heparin cofactor 2-like [Salmo salar]	0	49.463	21	10	28	4	513	58.6	6.61	492	10	0	0	161.6	114.3	122.3	160.5	155.8	101.3	154.3	110.2	91.8	100	89.8	78.8	48.9	101.8	128.3	112.4	102.9	141.4	129.8	100	77.8	36.2	111.5	88.2	99.2	14.7	129.3	89.6	90.5	100	High	High
FALSE	High	Master Protein	AAG18371.1	immunoglobulin light chain precursor [Salmo salar]	0	49.217	52	10	36	4	242	26.2	6.76	635	10	0	6	26.8	63.6	47.4	26.7	88	109.9	60.6	65.6	65.3	100	162.6	96.7	150.5	84.7	40	75.4	125.1	113.1	109.5	100	89.7	246.3	36.1	91.9	81.5		129.1	133.9	136.6	100	High	High
FALSE	High	Master Protein	XP_014048489.2	insulin-like growth factor-binding protein complex acid labile subunit [Salmo salar]	0	48.808	28	12	31	1	600	67.9	7.62	484	12	0	8	159.3	124.6	93	101.1	95.3	101.5	108.5	99.6	130.5	100	144.6	134	94	115.9	139.1	85	132.6	83	88.8	100	112.7	101.3	117.5	92.2	101		116	92.6	93.7	100	High	High
FALSE	High	Master Protein	XP_014059738.1	insulin-like growth factor-binding protein complex acid labile subunit [Salmo salar]	0	48.659	28	12	31	1	600	67.9	7.49	479	12	0	0	257	127.8	153.3	123.9	212.4	98.2	139.8	92.6	184.1	100	374.6	355.7	181.6	286.4	327.9	142.5	304.8	171.5	116.3	100											High	High
FALSE	High	Master Protein	ACM09554.1	Ig kappa chain V region Mem5 [Salmo salar]	0	48.05	39	8	25	2	240	25.7	5.9	632	8	0	6	24.1	85.9	27.1	23	95.2	115.1	60.3	45.4	80.4	100	136.7	94.6	138.8	68.7	46	110.1	71	66.7	95.4	100	106	224.5	38.8	98.9	76.3	330.5	86.3	162.1	175.7	100	High	High
FALSE	High	Master Protein	XP_014027538.1	beta-2-glycoprotein 1-like [Salmo salar]	0	47.378	39	12	31	6	356	39.1	7.85	393	12	0	6	118.5	115.6	111.1	169.9	154.5	106.7	181.2	197.9	163.5	100	94.7	113.1	88.1	52.9	134.8	141.8	84.7	104.8	89.4	100	130.6	54.2	115.2	55	61.4	27.8	76.7	91.3	92.1	100	High	High
FALSE	High	Master Protein	XP_014051519.1	coagulation factor IXb [Salmo salar]	0	47.094	28	12	33	12	525	58.1	5.62	478	12	0	0	109.9	87.6	100.2	103.6	104.1	85.8	126.3	89.7	103	100	112.9	106.2	103.5	78.2	94.9	105.8	92.4	86.4	76.7	100	117.4	46.8	99.4	65.7	81.3	92.1	103.3	75.8	88.2	100	High	High
FALSE	High	Master Protein	XP_013994622.1	vitamin K-dependent protein C [Salmo salar]	0	46.825	34	12	33	12	429	47.3	5.94	552	12	0	0	141.7	121.7	124.3	93.2	90.8	132.9	116.2	111.5	124.5	100	84.2	91.7	87.8	68.5	99.2	107.4	89.8	103.6	106.6	100	96.4	64.7	127.2	56.6	66.1	752.3	80.8	98.4	102.4	100	High	High
FALSE	High	Master Protein	ACI67959.1	Ig kappa chain V-IV region B17 precursor [Salmo salar]	0	46.624	64	10	38	2	238	26	6.96	416	10	0	5	38.5	60.6	53.6	17.9	93.4	73.4	93.1	165.1	51.2	100	100	81.2	150	116.2	38.6	115.8	115.1	88.4	61.3	100	92.8	273.7	51.6	105.7	168	50.9	91.2	106.8	67	100	High	High
FALSE	High	Master Protein	XP_014018359.2	uncharacterized protein LOC106581121 isoform X1 [Salmo salar]	0	46.535	56	12	31	6	330	35.8	5.25	614	12	0	6	126.9	124.7	102.8	70.5	84.2	147.6	120.2	94.5	54.6	100	115	120.1	114.9	68.6	85.2	80.3	86.9	100.8	106.8	100	134.7	74.7	102.6	67.4	84.2	181.7	91.9	94.5	102.4	100	High	High
FALSE	High	Master Protein	XP_013997637.1	apolipoprotein Eb [Salmo salar]	0	45.793	41	9	36	9	270	31	6.02	553	9	0	0	89.8	98.6	160.1	92.6	84.3	125.3	78.1	173.7	144	100	37.9	63.4	103	19.7	59.2	169.2	47.1	107.3	151.1	100	65.5	399.3	66	10	52.5	116.2	22.9	80.2	54.2	100	High	High
FALSE	High	Master Protein	A0A1S3PBB7.1	RecName: Full=Kininogen; Contains: RecName: Full=Bradykinin; Flags: Precursor [Salmo salar]	0	45.417	41	12	28	9	375	41.5	5.15	503	12	0	2	110.9	101.9	102.4	86.7	93.9	118.6	104.8	116.4	105.2	100	118.5	119.5	118.5	80.1	118.2	124.5	103.4	90.2	88.6	100	132.7	71.2	107.7	69.3	79.7		108.7	83.9	81.2	100	High	High
FALSE	High	Master Protein	AAG18365.1	immunoglobulin light chain precursor [Salmo salar]	0	45.383	46	9	32	4	246	26.5	4.93	603	9	0	0	31	66.9	72.2	23	127.8	109.7	121.3	50	37.9	100	79.3	154.8	178.2	91.7	35.6	96.4	152.5	156.5	93.2	100	110.9	205.5	28.8	76.5	164.3		25.1	159.9		100	High	High
FALSE	High	Master Protein	NP_001117111.1	glycerol-3-phosphate dehydrogenase [Salmo salar]	0	44.784	62	15	32	15	350	38	6.96	306	15	0	0	8.4	13.7	18	40.6	156.5	11.9	27.7	15	14.8	100	50.3	12.2	16	299.7	39.8	5.7	148.7	64.1	49.3	100	31.9	24.6	37.5	379	337.7	76.2	177	107.4	33.2	100	High	High
FALSE	High	Master Protein	XP_045578365.1	heavy metal-binding protein HIP-like isoform X1 [Salmo salar]	0	44.723	51	12	33	12	268	30.3	5.2	663	12	0	0	100.4	103.8	98.4	103.2	83.2	109.4	92.1	118.3	107	100	36.5	36.2	91	26.1	84.4	154.7	120.9	149.1	157.7	100	44.8	35.1	125.8	105.7	63.7	9.1	120.6	189.5	183.5	100	High	High
FALSE	High	Master Protein	XP_013998969.2	albumin 2-like [Salmo salar]	0	44.709	21	13	63	8	608	67.9	5.96	892	13	0	0	127.1	100.5	141.5	151.1	114.3	158.1	121.6	185.3	166.2	100	173.3	159.2	86.2	94.6	168.6	193.3	113.7	121.8	134.8	100	176.2	100.4	222.8	105.3	169.4	5719.2	160.7	198	180.6	100	High	High
FALSE	High	Master Protein	XP_045557768.1	malate dehydrogenase, cytoplasmic isoform X1 [Salmo salar]	0	44.529	43	13	35	1	334	36.1	6.79	543	13	0	0	9.8	22	26.4	133.5	166.5	11.6	224.9	7	6.6	100	140.5	63.6	67.9	259.4	140.4	12.3	338.4	59.4	28.1	100	42.6	24.8	8.3	189.5	218.7	450.8	125.8	52.5	11	100	High	High
FALSE	High	Master Protein	XP_014056236.1	type-4 ice-structuring protein LS-12 [Salmo salar]	0	44.139	67	7	30	3	145	16.4	4.93	356	7	0	0	173	121.3	265.3	36.3	44.6	123.5	51.3	86.6	148.8	100	25	33.6	66.4	28.8	21.9	146.6	38.8	229.5	216.3	100	20.2	41.7	133.8	18.1	21.8		30.2	116.1	124.6	100	High	High
FALSE	High	Master Protein	XP_045543239.1	malate dehydrogenase, cytoplasmic [Salmo salar]	0	44.035	43	13	33	1	334	36.1	6.79	538	13	0	9	8.1	24.8	32.4	136.2	183.5	4.5	212.5	9.4	4.7	100	121	41.6	51.6	237.3	109.1	6.5	282.3	42.4	24.3	100	38.6	26.1	7.3	239.8	239.1		135.8	59.3	8.5	100	Not Found	Not Found
FALSE	High	Master Protein	AAG18368.1	immunoglobulin light chain precursor [Salmo salar]	0	43.888	49	8	34	1	238	25.5	5.88	494	8	0	1	21.9	118.7	46	18.5	83.4	60.1	82.7	83.7	59.8	100	149.3	80.6	137.4	81	54.8	93.3	84.6	74.6	82.6	100	61	263	28.1	99.5	71.7	54.4	118.1	97	134.9	100	High	High
FALSE	High	Master Protein	XP_014004138.2	uncharacterized protein LOC106573538 [Salmo salar]	0	43.513	39	10	29	4	242	27.2	4.67	424	10	0	6	249.8	122.4	169.8	98	113.4	44.9	61.9	97.8	130.4	100	68.6	75.6	82.9	46.9	148.4	77.6	73.3	102.3	126.4	100	76.4	98.7	94.7	64.9	88.3	10.8	77.9	96.8	142.3	100	High	High
FALSE	High	Master Protein	XP_045558742.1	uncharacterized protein LOC106581124 isoform X1 [Salmo salar]	0	43.433	56	11	30	5	330	35.8	5.81	470	11	0	0	95.8	97.6	91.5	98.5	102.7	138.9	114.2	92.9	53.8	100	163.1	160.1	158.6	90.2	130.5	94.5	118.3	104.4	117.3	100	168.7	112.2	131.3	88.9	126.2		115.9	88.1	134.9	100	High	High
FALSE	High	Master Protein	NP_001133202.1	phosphoglycerate mutase 2-2 (muscle) [Salmo salar]	0	42.863	36	9	26	1	255	28.6	8.84	375	9	0	0																															Not Found	Not Found
FALSE	High	Master Protein	XP_013979095.1	alpha-2-HS-glycoprotein 1 [Salmo salar]	0	42.731	24	9	30	9	397	43.7	7.4	325	9	0	0	126.7	122.6	108.4	168.9	116.8	123.2	106.5	131.7	117.6	100	78.9	70.2	77.5	75.8	141.5	109.7	102	108.9	83.6	100	62.9	78.6	112.1	55.7	57.9	60.9	74	98.8	85.1	100	High	High
FALSE	High	Master Protein	XP_014062442.1	uncharacterized protein si:ch1073-126c3.2 [Salmo salar]	0	42.424	50	10	26	10	220	24.2	7.66	553	10	0	0	66.9	134	63.7	127.7	112.1	102.5	163.7	58.8	108.3	100	110.3	111.6	119.5	66.8	105.9	48.1	104.8	80.6	47.1	100	128	70.2	78.8	87.2	86.1	20.6	161.6	54.2	35	100	High	High
FALSE	High	Master Protein	ACI68649.1	Ig kappa chain V-III region MOPC 63 precursor [Salmo salar]	0	42.271	30	7	21	1	239	25.6	6.32	495	7	0	0											127	96.8	127.4	176.6	77.2	124.4	67.2	83.3	116.1	100											Not Found	Not Found
FALSE	High	Master Protein	ACI68644.1	Ig kappa chain V-IV region B17 precursor [Salmo salar]	0	42.054	50	9	37	3	249	26.8	6.32	565	9	0	2	24.2	38.2	58.9	22.9	42.1	115.1	56	544.2	42.5	100	100.6	61	86.1	41.1	40.8	82.9	83	90.6	173.8	100	74	280	39.9	48.5	82.5	113.8	51.7	174.8	214.4	100	High	High
FALSE	High	Master Protein	NP_001117033.1	glyceraldehyde-3-phosphate dehydrogenase [Salmo salar]	0	42.002	54	15	29	11	334	35.9	8.03	282	15	0	3	2.4	17.2	15	33.7	62	8.3	51.3	28.4	21.7	100	12.5	5.3	2.1	80.7	17.4	2.1	28.1	5.6	76.5	100	13.8	12.8	20.6	707.9	641.5	399.5	27.2	34.8	41.8	100	High	High
FALSE	High	Master Protein	ACN10420.1	Fish-egg lectin [Salmo salar]	0	41.434	48	6	21	1	255	27.6	6.76	500	6	0	7	58.3	134.5	9.1	80.7	10.7	79.9	79.7	144	77.4	100	69.8	161.3	194	19.6	132.5	176	96.7	57.4	69	100	181.9	174.8	92.4	58.6	82.2		172.2	109.1	110.3	100	High	High
FALSE	High	Master Protein	XP_045577302.1	fish-egg lectin isoform X1 [Salmo salar]	0	40.43	48	6	21	1	255	27.6	6.76	484	6	0	0											104.7	221.5	10.5	150.3	170.8	204.4	146.8	80.8	94	100											High	High
FALSE	High	Master Protein	AAN40742.1	immunoglobulin light chain constant region, partial [Salmo salar]	0	39.934	66	6	19	1	91	10	5.99	567	6	0	0	43.2	74.8	22.6	33.4	90.2	205.5	117.5	21.4	139.6	100	129	127.8	153.4	46.8	45.4	82.2	73.7	59	96.8	100	140.1	241.6	17.4	116	67.4		146.6	79.8	104.9	100	High	High
FALSE	High	Master Protein	AAN40744.1	immunoglobulin light chain constant region, partial [Salmo salar]	0	39.723	66	6	19	1	91	9.9	5.99	556	6	0	0	32.1	47.1	55.9	28.3	85.1	122.8	68.5	75.7	37.7	100	242	159.7	212.4	29.4	41.3	96.3	70.3	83.7	64.1	100	153.1	223.6	29.6	94	75.9		55.1	131.5	219.4	100	High	High
FALSE	High	Master Protein	XP_013999800.2	protein LEG1 homolog [Salmo salar]	0	39.342	21	8	25	3	358	40.3	5.4	514	8	0	0	157.4	123	146.9	99.9	105.6	155.1	61.1	128.6	160.5	100	20.3	27.9	49.4	46.4	66	101.9	74	103.6	186.2	100	23.7	99	164.9	39	43.2		70.2	91.4	207	100	High	High
FALSE	High	Master Protein	XP_013993489.1	LOW QUALITY PROTEIN: phosphoglycerate kinase [Salmo salar]	0	39.286	34	12	21	12	417	44.5	8.13	312	12	0	0	17.6	23.3	22.1	53.9	145.2	22	41.1	35.7	32	100	41.4	13	12.4	296.4	59.2	7.9	139.8	36.4	28.9	100	32.9	30.7	37	453.8	381.3		135.7	33.8	28.7	100	High	High
FALSE	High	Master Protein	NP_001266041.1	complement factor D [Salmo salar]	0	39.179	47	6	22	6	219	23.7	6.98	470	6	0	0	123.5	70.8	132.2	146.7	86.4	141.9	78.8	157.3	152.9	100	127.9	142.9	97.3	76.8	203.3	156.7	79.8	118.1	177.2	100	176	154	102.7	51.4	46.2		86.7	208	173.2	100	High	High
FALSE	High	Master Protein	XP_013990763.1	properdin-like [Salmo salar]	0	39.056	33	13	29	11	447	50	7.08	430	13	0	0	116.9	127	138.8	100.7	85.2	191.4	81.6	93.2	141	100	39.9	50.3	86.8	55.4	79.1	97.6	64.4	84.6	76.9	100	41.9	57.2	94.8	56.5	56.4		96.8	78.9	80.7	100	High	High
FALSE	High	Master Protein	NP_001158744.1	Beta-2-glycoprotein 1 precursor [Salmo salar]	0	38.932	32	8	21	5	350	38.8	6.04	482	8	0	2	104.2	89.3	105	136.5	85.5	107.9	96.9	96.7	105.1	100	99.4	64.5	49.4	104	96.2	81	103.9	58.1	86.1	100	100.1	50.5	104.5	70.9	65.7		109.8	91.1	90.6	100	High	High
FALSE	High	Master Protein	XP_014012593.1	lipocalin [Salmo salar]	0	38.173	49	8	26	7	181	20.5	7.81	318	8	0	1	95.7	60.1	76.3	117.8	93.5	69.3	111.9	188.9	91.8	100	112.2	129.5	110.5	62.9	85.3	161.3	61.6	130.6	161	100	130.6	101	66.5	54.2	75.1		67.7	113	116.1	100	High	High
FALSE	High	Master Protein	XP_045559749.1	alpha-2-antiplasmin isoform X1 [Salmo salar]	0	38.003	22	9	25	6	497	54.7	5.78	316	9	0	3	114.3	102.5	112.3	118.9	82.7	72.2	95.5	183	102.6	100	67.4	77.3	73.9	69.3	127.2	201.1	79.6	108	101.4	100	80.3	57.2	86.2	55.3	63.2	243.5	90.5	90.5	121.2	100	High	High
FALSE	High	Master Protein	NP_001133149.1	non-metastatic cells 1 protein [Salmo salar]	0	37.732	52	8	31	5	152	17.2	6.92	387	8	0	4	12.2	41.2	29	172.7	196	8.4	285.4	11.4	5.8	100	190	81.5	67.4	234.5	145.6	11.6	306.3	24.8	17.1	100	79.2	48.9	21.6	222.4	234.3	184.8	141.5	27.2	20.5	100	High	High
FALSE	High	Master Protein	XP_014070078.1	alpha-2-antiplasmin isoform X1 [Salmo salar]	0	37.66	18	8	25	5	536	59.1	5.62	286	8	0	0	137.3	115.9	109.4	123.7	81.4	102.7	112.3	176.6	137.3	100	86	113.7	92	63.9	141.9	199.2	82.9	120	124.1	100	96.7	64	124.9	49.3	55.3		86	95.9	98.2	100	High	High
FALSE	High	Master Protein	ACN10043.1	Ig kappa-b4 chain C region [Salmo salar]	0	37.626	54	7	32	2	174	19	7.99	429	7	0	0	70	29.5	93.4	29	63.4	31.3	41.8	12.5	45.8	100	17	93	415.5	78.9	28.1	194.5	78.9	31.9	89.1	100	74.9	462	3.3	80.2	258.6	209.4		73.3	3.1	100	High	High
FALSE	High	Master Protein	XP_045576468.1	hemoglobin subunit beta-like [Salmo salar]	0	37.399	78	11	30	1	148	16.2	7.55	458	11	0	7	77.8	87.1	79.1	188.4	39.1	114	113.9	30.9	30.5	100	52.3	74.5	43.2	16.6	119.3	25.6	43	95.9	144.8	100	69.6	154.5	39.2	161.4	36.2		41.9	286.4	397.2	100	High	High
FALSE	High	Master Protein	NP_001134140.1	c-reactive protein, pentraxin-related precursor [Salmo salar]	0	36.899	47	10	27	10	231	25.6	8.41	490	10	0	0	131.7	105	121.7	131.3	125	149.4	129.5	81.7	160.2	100	125.1	140.8	107	81.4	155.9	102.1	87	114.4	92.8	100	134.6	71.6	121.6	62.1	83.8	79.2	92.7	98.4	100.8	100	High	High
FALSE	High	Master Protein	XP_045576464.1	hemoglobin subunit beta-like [Salmo salar]	0	36.592	78	10	27	1	148	16.2	7.11	407	10	0	0											133.4	140.7	73.6	78.8	41.9	39.3	131.3	114.8	370.3	100											High	High
FALSE	High	Master Protein	ACI70072.1	Ig kappa chain V-IV region JI precursor [Salmo salar]	0	36.327	40	8	20	6	242	26.6	6.32	372	8	0	0	15	53.9	33.8	14.7	31.6	72.8	44.2	43	29	100	352.6	60.2	460.3	69.1	18.8	90	114	71.1	39	100	71.6	227.2	23.7	58.9	84.8		75.4	61.6	183.9	100	High	High
FALSE	High	Master Protein	XP_029545620.1	aspartate aminotransferase, cytoplasmic-like [Salmo trutta]	0	36.262	33	12	29	12	410	45.6	7.05	542	12	0	0	11.4	26.6	35.1	103.4	174	15.6	163	15.7	16.7	100	108.9	47.4	59.1	204.1	96.2	6.2	232.9	52.5	51.1	100	53	38.4	21.3	271.2	242.7		142.1	78.8	29.7	100	High	High
FALSE	High	Master Protein	ACI66335.1	Ig kappa chain V-IV region JI precursor [Salmo salar]	0	35.952	58	10	30	4	243	26.2	5.36	352	10	0	4	23.7	66.5	49.8	78.8	378.8	107.2	123	265.9	50	100	68.2	82.1	125.8	126.9	177.4	147.4	74.6	183.3	73.7	100	97.4	195	110.7	65.9	202.6	204.1	70.4	100	41.6	100	Not Found	Not Found
FALSE	High	Master Protein	XP_014049696.1	parvalbumin beta 1 [Salmo salar]	0	35.175	85	9	33	1	109	11.9	5.12	504	9	0	0	2.7	7.1	2.4	47.1	192.6	10	27	6	9.3	100	61	9.4	9.6	559.3	46.5		272	54.6	16.1	100	11.4	4.9	22.5	752.9	626		218.8	10.9	9.4	100	High	High
FALSE	High	Master Protein	ACI66929.1	Ig kappa chain V-IV region B17 precursor [Salmo salar]	0	34.739	41	7	31	1	246	26.5	6.89	391	7	0	0	18.9	48.4	64.5	32.7	55.2	77.9	49.1	959.9	108.7	100																					High	High
FALSE	High	Master Protein	XP_014016495.1	unnamed protein product [Salmo salar]	0	34.404	19	10	27	4	513	58.5	6.49	307	10	0	6	128.4	92	109.8	138.8	157.8	100	137.3	115.7	122.8	100	114.7	112.2	79.1	135.6	181.6	96.6	123	122.7	103.7	100	106.8	43.3	122.4	104.1	110.9	19.5	137	81.8	84	100	High	High
FALSE	High	Master Protein	ACI68493.1	Ig kappa chain V region K29-213 [Salmo salar]	0	34.161	45	8	27	1	245	26.4	7.85	368	8	0	0																															Not Found	Not Found
FALSE	High	Master Protein	ACI67093.1	Ig kappa chain V-III region CLL precursor [Salmo salar]	0	34.114	44	8	24	1	243	26.2	6.99	479	8	0	6	33	68.1	56.4	60.7	112.4	67.4	111.5	107.9	57.4	100	71.3	98.7	270.5	97.7	70.4	69.7	141.8	61.2	86.7	100	86.1	219.3	28.5	122.8	116.4	67	45	132.1	20.6	100	High	High
FALSE	High	Master Protein	XP_045552852.1	uncharacterized protein LOC123727780 [Salmo salar]	0	34.039	32	8	22	2	242	27.4	4.56	339	8	0	0																															Not Found	Not Found
FALSE	High	Master Protein	NP_001134716.1	Nucleoside diphosphate kinase A [Salmo salar]	0	34.024	70	8	26	5	152	17.1	6.77	325	8	0	0	17.8	50.8	40.1	216.9	249.2	3.1	378.8	18.5	5.2	100	159.6	83.8	60.5	253.4	161	2.1	387.5	20.4	2.7	100	95.1	57.2	18.8	248.2	291.3	126.5	139.2	24.5	14.7	100	High	High
FALSE	High	Master Protein	XP_014051110.1	ecto-ADP-ribosyltransferase 4-like [Salmo salar]	0	33.967	39	9	17	9	272	30.7	8.07	282	9	0	0	53.5	107.7	42.7	62.7	27.4	26.5	141.4	86.6	39.7	100	248.4	184.6	144.4	119.5	180.2	47.2	131.6	191.9	113.2	100	203.1	21.3	100.6	71	124.4		33.5	101	26.9	100	High	High
FALSE	High	Master Protein	ACI69411.1	Mannose-binding protein C precursor [Salmo salar]	0	32.722	34	9	26	1	240	25.5	6.34	388	9	0	0																															Not Found	Not Found
FALSE	High	Master Protein	XP_045565219.1	ectonucleotide pyrophosphatase/phosphodiesterase family member 2 [Salmo salar]	0	32.515	16	11	28	11	853	95.9	5.82	258	11	0	0	79.8	93.4	90.9	78	88.8	111.5	123.1	122.5	96.1	100	112.3	111.2	96.5	81.5	118	111.1	103.9	90.8	86.6	100	131.7	60.3	123.4	90.4	96.8	49.8	81.5	86.9	94.1	100	High	High
FALSE	High	Master Protein	ACI67500.1	Mannose-binding protein C precursor [Salmo salar]	0	32.287	34	9	25	1	240	25.5	6.34	400	9	0	7	104.8	99.8	72.6	105.2	86.8	93.2	65.3	148.4	77.8	100	71	104	129.5	83	121.3	110.4	88.7	105	103.5	100	97.6	130.3	109.8	57.7	96.2		115.5	101.2	85.7	100	Not Found	Not Found
FALSE	High	Master Protein	ACN10174.1	Hemoglobin subunit alpha [Salmo salar]	0	31.849	29	8	23	4	235	25.4	8.29	389	8	0	4	71.4	95.7	88.4	180	31	119	104.3	24	23	100	49.2	69.4	51	18.7	102.7	16.2	47.1	81.8	132.9	100	44.2	106.6	31.8	95.5	35.9	3.7	27.5	301.7	378.2	100	High	High
FALSE	High	Master Protein	XP_014009134.1	lumican isoform X1 [Salmo salar]	0	31.572	28	9	26	1	360	40	6.29	428	9	0	7	124.9	108.4	107.8	54.3	93.1	99	74.3	151.9	119.9	100	81.3	115.5	80.2	57.4	111.9	137.4	70.7	106.3	117.9	100	114.6	173.1	117.1	60.6	67.5		84.4	113.2	118.4	100	High	High
FALSE	High	Master Protein	XP_045578177.1	lumican isoform X1 [Salmo salar]	0	31.278	28	9	23	1	360	39.9	6.35	379	9	0	0																															Not Found	Not Found
FALSE	High	Master Protein	XP_045569074.1	ladderlectin-like [Salmo salar]	0	31.19	57	7	21	7	186	20.6	4.65	335	7	0	0	18.2	198.8	38.1	177	86.5	22.7	42.8	155.4	39	100	77.6	30.3	9.6	213.5	59.8	16.1	146	207.4	219.8	100	31.5	9.3	19	177.8	112.3	8	47.5	8.1	156	100	High	High
FALSE	High	Master Protein	XP_014069345.1	vitamin K-dependent protein S isoform X1 [Salmo salar]	0	31.095	23	7	20	7	428	46.5	5.64	421	7	0	0	126.2	91	136.7	56.5	72.7	125.2	36.2	127.9	83.4	100	41.1	57.1	77.3	67.1	63.7	140.3	84.6	135.3	118.6	100	67.4	231.3	152.5	61.3	80.9	96.2	47	150.2	160.8	100	High	High
FALSE	High	Master Protein	XP_045574701.1	mannan-binding lectin serine protease 2-like [Salmo salar]	0	30.362	17	9	18	9	696	76.1	5.05	247	9	0	0	90.9	87.6	90.6	76	72.7	63.8	99.7	77.4	94.8	100	36.9	44.7	62.2	66.5	45	49	52	37.2	73.2	100	105.6	120.8	145.7	76	66.8	177.4	126	121.9	126.2	100	High	High
FALSE	High	Master Protein	XP_014066272.2	protein Z-dependent protease inhibitor [Salmo salar]	0	30.125	30	10	25	8	402	46	7.62	326	10	0	1	126.6	99.8	118.2	119.5	93.2	134.4	126.1	119.5	147.8	100	116.8	133.2	87.8	79.9	139.3	142.2	104.9	129.4	124.6	100	93.6	52.3	107.4	71.1	67		92.1	86.4	88.1	100	High	High
FALSE	High	Master Protein	XP_013979019.2	LOW QUALITY PROTEIN: complement factor H [Salmo salar]	0	30.089	19	9	30	2	492	55.3	7.43	511	9	0	0	147.7	14.6	12.6	376.9	12.2	205.4	271	11	22.1	100	11.3	9.1	6.7	8.3	344.5	16.2	202.9	16.4	10.9	100	10.1	91.8	318.1	11.1	7.2		236.6	19.3	14.6	100	High	High
FALSE	High	Master Protein	ACN10577.1	Epithelial cadherin precursor [Salmo salar]	0	29.729	13	8	19	5	881	96.4	5.05	328	8	0	2	32.8	28.3	25.9	31.8	43.2	35.5	56.5	69.2	33.9	100	37.9	51.6	65.2	65.1	45.1	80.2	63.2	39	29.1	100	78.1	67.2	363	65.5	508.8	271.6	487.7	48.7	50.3	100	High	High
FALSE	High	Master Protein	XP_014024516.2	proteoglycan 4-like isoform X1 [Salmo salar]	0	29.524	14	8	21	8	756	82	4.45	333	8	0	0	52.6	71.5	75.8	145.5	113	45.4	133.7	80.3	68.5	100	134.7	106.3	89.9	130.5	128.3	64.8	159.2	75	81.3	100	77	39.4	66.4	95.3	97.3		113.1	65.8	58.8	100	High	High
FALSE	High	Master Protein	XP_013986847.1	beta-2-glycoprotein 1-like isoform X1 [Salmo salar]	0	29.424	28	9	22	3	356	39	7.66	211	9	0	0	85.8	75.2	85.2	132.8	116.9	83	130.4	118	82.3	100	88.1	122.1	52.5	56	153.6	112.4	88.1	89.7	78.9	100	136	70.6	108.5	62.6	62.4		83.2	106.9	110.5	100	High	High
FALSE	High	Master Protein	XP_014043869.2	transferrin receptor protein 1 [Salmo salar]	0	29.2	20	9	17	9	771	84.1	6.23	285	9	0	0	100.9	120.4	100.7	60.4	66.5	182.4	56.7	116.3	96.6	100	51.1	14.9	125.7	41.5	162.8	228.5	23	104	100.8	100	78	239.2	285.6	72.8	60.5		74.5	209.5	153.3	100	High	High
FALSE	High	Master Protein	NP_001133794.1	fibulin-1 precursor [Salmo salar]	0	29.117	16	9	21	7	693	75.3	5.27	237	9	0	1	41	63.2	81.4	53.2	54.5	58.1	51.2	64	81.4	100	108.2	134.5	111.7	92.2	105.8	115.7	115.4	88.3	129.9	100	135.3	147.5	120.5	72.6	101.4		61.5	142.4	142.8	100	High	High
FALSE	High	Master Protein	XP_014057039.1	apolipoprotein C-I isoform X1 [Salmo salar]	0	29.077	61	9	24	8	87	10.1	5.24	247	9	0	1	69.8	56	53	82.5	36	80.3	71.2	88.4	63.5	100	126.1	54.7	77	122.6	36.7	56.7	165.8	108.1	173.3	100	68	20.5	66.4	84.3	111.2	7.6	180.5	290	104.7	100	High	High
FALSE	High	Master Protein	AAN17017.1	transferrin, partial [Salmo salar]	0	28.848	66	6	32	1	71	7.5	5.06	468	6	0	0																															High	High
FALSE	High	Master Protein	XP_045543843.1	coagulation factor XIII B chain isoform X1 [Salmo salar]	0	28.825	17	9	30	3	484	55	6.33	322	9	0	0																															High	High
FALSE	High	Master Protein	XP_014011079.1	apolipoprotein C-I [Salmo salar]	0	28.71	67	9	25	8	87	10	5.06	248	9	0	0	73.7	70.4	85.6	89.3	36.9	82.3	79.1	82.8	68.2	100	84.4	35.3	58.4	69.4	53.5	90.1	87.1	120.4	165.8	100	37.3	13.2	82.9	37.7	60.1	1938.9	81.7	166	108.2	100	High	High
FALSE	High	Master Protein	XP_014048452.1	hemoglobin subunit alpha-4 [Salmo salar]	0	28.543	46	5	20	4	143	15.9	8.62	357	5	0	0	56.6	39	68.3	330.2	37.5	83.7	231.9	43.7	7.4	100	41.3	40.8	25	10.4	188.2	29.6	4.4	50.8	94	100	44.2	117.5	17.5	90.5	21.9		27	168.4	261	100	High	High
FALSE	High	Master Protein	XP_014054839.2	leukocyte cell-derived chemotaxin-2 isoform X1 [Salmo salar]	0	28.106	42	6	13	6	199	22	9.04	561	6	0	0	96.9	144.8	55.4	213.7	59	56.7	132	82.1	115.2	100	130.6	112.4	158.2	32.7	100.2	58.8	68.9	50.7	58.1	100	86.2	44.4	82.7	75.4	43		182.1	159.5	35.5	100	High	High
FALSE	High	Master Protein	XP_014021664.1	hepatocyte growth factor-like protein [Salmo salar]	0	27.259	17	13	23	13	711	81.2	7.34	162	13	0	0	65.1	82.4	82.4	110.2	90.7	54.4	129.8	62.3	50.4	100	112.2	113.6	93	75.6	80.7	76.1	97.5	79.7	93.2	100	187.8	85.8	127	142.1	84.6		183	89.3	68.2	100	High	High
FALSE	High	Master Protein	CBA35349.1	parvalbumin beta-1 [Salmo salar]	0	26.687	85	9	23	1	109	11.9	5.27	393	9	0	7	4.6	7.9	4.2	37.9	140.2	5.3	21.1	3.9	6.1	100	38.9	5.6	6	357.9	20		167	37.5	5.8	100	7.1	8.3	16.9	659.3	438.3	397.2	188.9	11.3	4.8	100	Not Found	Not Found
FALSE	High	Master Protein	XP_013996664.2	apolipoprotein A-I [Salmo salar]	0	26.561	30	7	19	1	255	28.9	4.93	266	7	0	0	342.8	68.7	137.4	121.9	193.4	170.4	67.4	546.4	308.9	100																					High	High
FALSE	High	Master Protein	XP_014026236.1	thrombospondin-4a [Salmo salar]	0	26.499	7	5	11	3	946	103.4	4.59	290	5	0	0											72.5	143	100.3	120	110.1	107.5	84.7	107.2	126.1	100											High	High
FALSE	High	Master Protein	XP_014027684.2	alpha-1-antitrypsin-like isoform X1 [Salmo salar]	0	25.823	19	8	25	6	499	56	7.31	112	8	0	0	67.3	90.5	54.3	108.9	145.2	80.6	142.4	110.2	91.6	100	170.9	170.1	116.5	118.9	138.6	86.7	145.9	79.8	60.2	100	212.1	49.4	61.6	116.6	146.4	63.7	116.2	45.7	76.3	100	High	High
FALSE	High	Master Protein	ACN10054.1	Complement component C8 gamma chain precursor [Salmo salar]	0	25.793	37	5	17	5	221	24.7	8.34	176	5	0	0	623.6	312.5	307.2	283.1	419.3	524.1	443.4	385.4	626.4	100	216.8	282.2	178.5	157.6	281	295.8	271.4	285.7	249.3	100											High	High
FALSE	High	Master Protein	XP_014019931.1	coagulation factor V [Salmo salar]	0	25.683	6	10	14	10	2044	230.6	5.73	155	10	0	0	158.3	148.1	101	150	99.2	141.9	92.5	116.3	157.6	100	223.9	216.6	157.7	258.2	475.4	211.4	284.7	198.5	174	100	88.8	61.2	107.7	72.9	77.6	217.3	101.4	101.8	100.8	100	High	High
FALSE	High	Master Protein	XP_045551538.1	cerebellin-2-like [Salmo salar]	0	25.605	42	6	19	6	229	24.8	5.58	320	6	0	0	88.8	176.3	75.5	136.2	53.5	67.6	107.4	86.1	140.6	100	131	87.6	104.5	95.5	128.7	79	150	62.7	96.9	100	90.1	87	95	93.5	96	58.8	185.2	42.9	84.4	100	High	High
FALSE	High	Master Protein	NP_001117143.1	pentraxin precursor [Salmo salar]	0	25.6	35	7	21	7	236	26.8	6.29	302	7	0	0	80.9	76.7	85.8	211.3	74.9	124.5	137.4	115.4	107.5	100	92.9	87.7	60.1	112.5	204.7	135.8	113	115.9	72	100	81.4	65.8	78.5	111.3	110.4	15.2	92.3	67.8	75.5	100	High	High
FALSE	High	Master Protein	ACM09401.1	Ig kappa chain V region 3368 [Salmo salar]	0	25.527	37	7	20	5	244	26.1	6.54	342	7	0	1	20.9	33.5	26.2	18.9	88.9	44.2	220.2	70.7	64.4	100	202.9	137.9	136.8	115.4	29.8	99.2	96.4	51.6	63.8	100	136.5	235	57	114.8	133.5		101.1	151.8	116.1	100	High	High
FALSE	High	Master Protein	XP_045571388.1	LOW QUALITY PROTEIN: uncharacterized protein LOC106601675 [Salmo salar]	0	25.185	5	6	13	2	2529	278.9	7.65	250	6	0	0																															Medium	Medium
FALSE	High	Master Protein	NP_001167371.1	complement C1q subcomponent subunit B precursor [Salmo salar]	0	25.173	42	6	15	6	249	25.9	7.77	251	6	0	0	119.3	101.7	120.9	82.2	89	105.7	133.3	104.9	108.9	100	103.1	88.3	90.1	73.2	108.6	101	78.1	79.4	105.8	100	97.7	122	160.3	67.5	48.8	31.6	130.6	122.6	126.5	100	High	High
FALSE	High	Master Protein	ACI67042.1	Actin, cytoplasmic 1 [Salmo salar]	0	25.149	20	6	12	6	375	41.7	5.48	130	6	0	0	148.7	125.4	93.9	245.8	86.1	107	99.3	98.9	89	100	58.3	105	57.5	145.8	242.5	103	85.5	142.8	43.3	100	112.3	114.6	47.5	132.7	125.2		73.7	96.8	109.1	100	High	High
FALSE	High	Master Protein	XP_014013823.1	retinol-binding protein 4-B [Salmo salar]	0	25.078	34	6	18	4	192	21.9	6.52	492	6	0	2	97.7	70.6	64.4	106.9	78.6	65	106.7	151.1	83.6	100	155.5	177.7	112.3	83.4	96.6	152.1	101.3	125.1	140.6	100	189.9	123	78	82.5	85.5		95.5	133.9	112	100	High	High
FALSE	High	Master Protein	XP_014072250.1	kininogen-1-like [Salmo salar]	0	24.87	18	7	18	4	371	40.8	4.78	272	7	0	0	122.3	90.6	106.7	116.4	110.8	109.3	111.8	115	128	100	88.3	107.5	89.5	61	120.9	130.7	104.7	95.8	84.5	100	104.8	82.2	115.2	59.2	66.4		92.5	84.3	84.3	100	High	High
FALSE	High	Master Protein	XP_045573625.1	C type lectin receptor B isoform X1 [Salmo salar]	0	24.482	27	7	22	7	255	28.9	6.05	189	7	0	0	111	127.8	112.3	173.3	99.8	159.6	209.5	67.7	119.4	100	116.9	93.6	102.3	99.2	135.3	81	170.6	149.1	90.9	100	94.5	60.8	117.1	99.9	129.6	260.5	127.7	74.6	87.6	100	High	High
FALSE	High	Master Protein	NP_001117138.1	hemoglobin subunit beta [Salmo salar]	0	24.419	63	9	20	4	148	16.1	7.11	312	9	0	0	139.9	71.6	93.5	426.6	65.5	122.1	299.5	64.3	25.8	100	128	135.3	45.3	25	466.2	36.7	46	102.4	105.1	100	161.3	364.9	18.4	262.4	98.1		31	146.9	232.3	100	High	High
FALSE	High	Master Protein	XP_014061899.2	L-rhamnose-binding lectin CSL1 isoform X1 [Salmo salar]	0	24.113	26	5	13	5	325	35.6	6.49	302	5	0	0																															High	High
FALSE	High	Master Protein	XP_013986849.1	beta-2-glycoprotein 1-like isoform X2 [Salmo salar]	0	23.589	27	6	11	3	347	38.3	5.72	183	6	0	0																															Not Found	Not Found
FALSE	High	Master Protein	XP_014069949.1	complement C4 [Salmo salar]	0	23.394	6	8	16	1	1719	190.8	6.65	123	8	0	0																															Not Found	Not Found
FALSE	High	Master Protein	XP_014048376.1	complement C1q-like protein 2 isoform X1 [Salmo salar]	0	23.359	39	7	14	7	238	26	5.94	189	7	0	0	67.1	77.8	73.9	143.9	126.9	35.7	210.4	96.7	70.9	100	99.8	89	163.6	95.9	190.8	123.2	170.2	69	49.5	100	102	77.2	86.3	88.4	109.3		123.6	42.7	64.1	100	High	High
FALSE	High	Master Protein	AAG18367.1	immunoglobulin light chain precursor, partial [Salmo salar]	0	23.066	78	5	21	1	117	12.5	6.55	233	5	0	0																															Not Found	Not Found
FALSE	High	Master Protein	XP_013981063.1	glucose-6-phosphate isomerase a [Salmo salar]	0	22.545	10	4	15	1	553	62.1	6.7	164	4	0	0																															Not Found	Not Found
FALSE	High	Master Protein	XP_014028062.1	malate dehydrogenase, cytoplasmic isoform X1 [Salmo salar]	0	22.125	16	6	16	1	350	38.2	7.2	238	6	0	0																															Not Found	Not Found
FALSE	High	Master Protein	XP_014062047.1	calcium/calmodulin-dependent protein kinase type II subunit delta isoform X2 [Salmo salar]	0	21.987	12	4	13	4	511	57.7	7.24	249	4	0	0	100.2	106.8	97.1	77.6	97.9	111.4	112.3	114.7	97.1	100	121.9	143.2	131.8	73.4	128.3	145.3	98.6	127.5	124.4	100	116.5	65.4	108.6	64.4	69.9	20.3	82.8	113.6	91.8	100	High	High
FALSE	High	Master Protein	XP_013997712.1	type-4 ice-structuring protein [Salmo salar]	0	21.96	41	3	7	2	120	13.2	5.14	204	3	0	1	99.6	133.5	156.5	69.7	49.2	163.9	70.6	163.5	171.1	100	27.1	35.9	79.6	34.1	84.9	166.1	39.1	143.6	247.1	100	51.6	51.9	192.2	42.4	57.8		69.6	185.9	266.6	100	High	High
FALSE	High	Master Protein	XP_014048200.2	heme-binding protein 2 [Salmo salar]	0	21.834	29	5	12	5	215	24.6	4.89	220	5	0	0											128.3	81.1	134.5	41.3	81.1	86.3	51.4	106.5	75.3	100											High	High
FALSE	High	Master Protein	XP_014041638.1	hemoglobin subunit alpha-4 [Salmo salar]	0	21.212	45	5	16	4	143	16	7.59	310	5	0	1	76.3	96.4	75.3	230.6	32.3	97.8	115.8	21.6	25.6	100	62	92.5	60.9	28.1	128	14.9	61.4	93.1	132.4	100	58.1	129.9	28.6	154.5	33.2	23.5	41.5	271.7	413.9	100	High	High
FALSE	High	Master Protein	XP_014024904.2	sulfhydryl oxidase 1-like [Salmo salar]	0	21.154	12	9	15	9	812	92.1	6.54	227	9	0	0	104.3	94.3	95.3	131.1	108.3	84.8	168.3	142.5	107.7	100	107.9	91.3	68.4	60.7	136.3	152.3	79.4	76	94.4	100	99.2	64	101	48.9	64.4		85.3	87.6	90.8	100	High	High
FALSE	High	Master Protein	XP_014043540.1	CD59 glycoprotein [Salmo salar]	0	21.083	54	6	14	6	92	9.9	6.89	144	6	0	0	96.7	113.9	115.3	65.3	64.9	124.8	25.7	164.1	94.4	100	33.8	38.1	110.1	30.6	22.8	186.4	19.9	101.1	165.4	100	45.3	46.3	215	42	41.5	144.7	84.5	149.8	153.7	100	High	High
FALSE	High	Master Protein	XP_014004362.2	olfactomedin-4-like [Salmo salar]	0	21.015	14	6	15	6	461	51.2	6.07	98	6	0	0	130.6	85.8	63.4	102.1	165.5	91.9	160.5	214.3	146.2	100	194.8	223.2	222.1	208.4	174.7	190.6	258.3	131.7	127.7	100	225.4	181.1	103.7	175.8	219.3	659	112.1	195	125.7	100	High	High
FALSE	High	Master Protein	XP_014067863.1	saxitoxin and tetrodotoxin-binding protein 1 [Salmo salar]	0	20.594	32	5	17	5	207	23.1	6.34	169	5	0	0	97.7	53.8	124.7	36.7	55	187.9	64.3	167.4	105	100	53.4	130	109.2	36.4	116	208.3	91.5	166.7	136.9	100	130.5	51.9	148.8	53.9	27		91.8	91.4	116.9	100	High	High
FALSE	High	Master Protein	NP_001117194.1	serum lectin 2 precursor [Salmo salar]	0	20.506	45	6	15	1	173	18.9	5.27	285	6	0	0																															High	High
FALSE	High	Master Protein	ACN11312.1	Complement C1q subcomponent subunit C precursor [Salmo salar]	0	20.494	32	7	21	7	242	25.2	6.76	255	7	0	0	115.9	101.8	138.5	85.4	74.3	114.7	132.7	101.1	123.8	100	87.8	83.1	119.3	56.7	85.1	91	65.9	69.4	95.7	100	82.2	110.6	103.1	49.9	44.8	78	102.4	103.1	97.9	100	High	High
FALSE	High	Master Protein	CBL79146.1	enolase [Salmo salar]	0	20.108	17	5	24	1	432	47.1	5.83	253	5	0	0																															Not Found	Not Found
FALSE	High	Master Protein	XP_014018175.1	vitronectin [Salmo salar]	0	20.086	15	8	19	8	680	76.9	7.44	109	8	0	0	110.5	86.9	125.7	99.6	115.5	104.4	112.9	129.4	147.6	100	76.8	115.6	86.5	83.9	168.5	124.2	101.1	100.3	108.4	100											High	High
FALSE	High	Master Protein	XP_013979836.1	olfactomedin-4 [Salmo salar]	0	19.627	17	6	10	6	458	52	6.47	91	6	0	0	92.1	62.1	50.6	76.8	108.8	76.3	120.7	119.9	159	100	131.7	153.1	180.4	112.7	144	135	151.3	70.6	68.5	100	142.9	114.7	74.7	146.3	147.3	61	163.4	101.9	78.2	100	High	High
FALSE	High	Master Protein	XP_014000972.1	lysozyme C [Salmo salar]	0	19.448	42	4	9	4	144	15.8	7.87	164	4	0	0											59.9	69.6	102.8	80.9	175.1	180.5	91.8	132.4	416.3	100											High	High
FALSE	High	Master Protein	NP_001135251.1	complement C1q subcomponent subunit A precursor [Salmo salar]	0	19.372	18	4	11	4	247	26.1	8.75	190	4	0	0	145.5	156.4	178	134.3	126.5	157.3	188.8	148.7	184.2	100	157	141.2	110.9	108.5	183.8	168	115.5	107.7	171.8	100	108.2	115.5	128.6	59.3	64.4	1069.4	98.2	107.8	110.5	100	High	High
FALSE	High	Master Protein	ADD59876.1	IGHBV4-09, partial [Salmo salar]	0	19.357	53	4	10	4	96	10.5	7.39	184	4	0	0	14.3	21.7	22.2	15.3	65.3	45.6	78.5	12.3	70.8	100	115.8	125.7	28	107.5	57.9	152.5	102.5	43.1	140.6	100	122	317.4	44.5	163.6	111.8	69.9	117.5	168.1	77.3	100	High	High
FALSE	High	Master Protein	XP_045565119.1	serum lectin isoform 1 precursor isoform X1 [Salmo salar]	0	19.356	41	6	14	1	189	20.7	5.14	249	6	0	3	84.6	268.3	77.2	55.9	46.9	490.1	67.6	192.1	223.4	100	63.3	155.1	233.5	5.1	60.3	47		25.2	236.7	100	152.9	26	28.8		13		49.2	13.6	146.8	100	High	High
FALSE	High	Master Protein	XP_045568331.1	complement C1q-like protein 2 isoform X1 [Salmo salar]	0	18.901	23	6	17	5	255	28.2	6.64	157	6	0	0		76.3	64.3		137.3	74.3	28	427	171.6	100	29.2	13.3	75.6	255.8	346.7	197.2	167.1	124.1	147.4	100	18.9	59.5	43.5	64.2	21.7	795.1	207.2	157.1	115.9	100	High	High
FALSE	High	Master Protein	ACN09958.1	Hemoglobin subunit alpha [Salmo salar]	0	18.672	39	5	15	1	143	15.1	8.91	252	5	0	0	50.2	93	78.3	251	38.6	121.4	150.2	33.5	23.5	100	41.9	59.7	42.4	16.1	127.6	21.4	30.1	84.7	139.5	100	62.2	147	28.8	107.2	43.4		19.3	288.1	416.2	100	High	High
FALSE	High	Master Protein	XP_014001241.1	properdin-like [Salmo salar]	0	18.426	19	9	18	7	449	49.9	7.21	114	9	0	0	88.5	126.8	114.7	96.1	72.8	155.2	93.9	90.4	93.8	100	87	83.9	69.6	67.2	70.4	109.7	64.5	102.6	76.6	100	69.3	47.8	135.3	35.5	66.4		94.1	89.1	85.6	100	High	High
FALSE	High	Master Protein	XP_014055092.2	saxitoxin and tetrodotoxin-binding protein 2 [Salmo salar]	0	18.259	30	5	12	5	203	22.6	5.53	151	5	0	0	88.2	222.4	58.6	247.9	67.8	69	103.7	91.5	156.2	100	104	89.2	85.4	73.1	143.7	83.7	87.5	105.6	86.9	100	85.4	114.4	106.2	41.7	60.3	93.4	165.9	18.6	107.5	100	High	High
FALSE	High	Master Protein	XP_045543847.1	complement factor H-like [Salmo salar]	0	18.14	11	6	17	1	296	34.1	5.87	194	6	0	0																															High	High
FALSE	High	Master Protein	ACN10147.1	Ig kappa chain V-III region CLL precursor [Salmo salar]	0	17.843	18	5	12	4	250	27.1	5.94	177	5	0	1	22.8	69.8	41.4	20	42.2	95.8	59.9	51.8	59.9	100	130.9	67	147.2	87.9	28	62.1	74.3	56.3	85.2	100	83.5	332.8	22.1	76.4	90		107	103	121.7	100	High	High
FALSE	High	Master Protein	ADD59886.1	IGHBV2-06, partial [Salmo salar]	0	17.736	21	3	10	3	99	10.9	8.84	151	3	0	0	18.3	41	22.5	26	99.4	80.7	150.2	28.5	81.4	100	138.8	33.6	636.6	75	32.2	157.8	71.9	25.1	91.9	100	43.1	330.9	19.9	126.3	82		56.1	50.6	41.2	100	High	High
FALSE	High	Master Protein	XP_045556366.1	complement C1r-A subcomponent [Salmo salar]	0	17.482	11	7	13	7	707	77.8	6.05	57	7	0	0											107.9	93.2	104.9	99.2	117.6	109.6	76	83.4	107.5	100	75.8	52.3	102.8	67.1	56.7		111.2	123.4	106.9	100	High	High
FALSE	High	Master Protein	XP_014021650.1	GDH/6PGL endoplasmic bifunctional protein-like [Salmo salar]	0	17.206	6	5	9	5	795	90.4	7.81	96	5	0	0	54.7	91.6	77.6	91.1	67.2	101.6	78.2	91.7	89.4	100	100.6	91.8	50.8	53.4	98.5	97.3	118.3	120.2	87.6	100	95	105	110.2	93.3	101.9		95.3	102.1	86	100	High	High
FALSE	High	Master Protein	NP_001133122.1	glycogen phosphorylase, muscle form [Salmo salar]	0	16.945	8	5	8	5	844	97.4	7.17	130	5	0	0																															High	High
FALSE	High	Master Protein	XP_013997294.1	glyceraldehyde-3-phosphate dehydrogenase [Salmo salar]	0	16.559	19	5	10	1	334	35.9	7.55	178	5	0	0																					9.4	8.7	7.7	588.2	549.6		10.9	13.4	39.4	100	Not Found	Not Found
FALSE	High	Master Protein	XP_014033195.2	type-4 ice-structuring protein-like [Salmo salar]	0	16.308	28	2	5	1	120	13.3	4.93	225	2	0	0	187.1	107.5	166.8	77.5	69	233.4	79.4	166.4	220.6	100	32.3	65.4	84	32.8	194.2	223.9	32.5	203.9	276.4	100											High	High
FALSE	High	Master Protein	XP_029604510.1	histone H3-like [Salmo trutta]	0	15.856	31	7	12	7	218	24.4	11.12	65	7	0	0	87.7	104.1	62.2	398.3	33.3	124.1	87.9	30	28.3	100	37.1	94.5	50.5	65.5	127.1	30.7	38	73.1	53.6	100	82.8	130.4	23.5	68.8	39.5	94.2	30.9	156.6	275.7	100	High	High
FALSE	High	Master Protein	ACM09132.1	Complement C1q-like protein 4 precursor [Salmo salar]	0	15.745	18	5	10	5	224	24.7	6.4	120	5	0	0											127.7		13.5	111.4	250.3	169.2		113.3		100	53.8	85.9	81.9	91.4	100		100.5	96.2	55.6	100	High	High
FALSE	High	Master Protein	XP_045580129.1	C4b-binding protein alpha chain-like isoform X1 [Salmo salar]	0	15.667	20	7	16	7	313	34.9	7.11	259	7	0	0	103	41.2	127.3	107.5	119.4	118.2	136.9	53.4	97.6	100	66.8	103.3	109	57.4	144.7	134.1	137	188.9	79.2	100	134.4	33.8	90.1	45.2	33.9		87.2	68.2	49.9	100	High	High
FALSE	High	Master Protein	ACI66745.1	Plasma retinol-binding protein 1 [Salmo salar]	0	15.66	25	3	9	1	192	21.9	7.3	265	3	0	0											222.6	376.6	160	173.4	253.1	394.5	140.3	367.2	469.3	100	263.3	210.4	294.7	101.8	182.8		97.2	274.5	290.7	100	High	High
FALSE	High	Master Protein	XP_014029257.2	titin isoform X1 [Salmo salar]	0	15.604	0	8	9	4	31676	3515.1	6.55	48	8	0	3																					26.1	25.1	44.7	483.1	348.9	526.7	173.4	85.6	18.8	100	Not Found	Not Found
FALSE	High	Master Protein	XP_014023640.1	phospholipid transfer protein [Salmo salar]	0	15.575	14	6	15	6	486	54.5	6.46	82	6	0	0	54.8	52.4	69	82.2	84.8	65.4	117.5	92.1	70.5	100	137.1	132.1	131.2	59.3	174.7	159	81.2	79.7	113.5	100	133.1	125.4	97.7	60.6	75.8		71.4	112.8	94.9	100	High	High
FALSE	High	Master Protein	XP_045550640.1	H-2 class I histocompatibility antigen, Q10 alpha chain isoform X10 [Salmo salar]	0	15.042	11	5	11	5	436	48.7	5.36	86	5	0	0	122.1	99.7	96.9	102.4	120.3	109.2	128.4	112.2	131.8	100	105.8	109.6	143.4	68.9	101.8	100.8	97.9	61.2	76.6	100	128.6	116.9	94.7	58.4	73.1		88.9	70.9	79.2	100	High	High
FALSE	High	Master Protein	XP_014011074.1	acidic mammalian chitinase [Salmo salar]	0	15.026	8	4	6	4	471	51.8	6.39	101	4	0	0	101.8	76	73.7	127.1	92.5	52.8	78.9	99.8	81.1	100	81	80.9	86.3	72	191.5	137.1	65.3	86.5	83	100											High	High
FALSE	High	Master Protein	NP_001133249.1	phosphoglycerate mutase 1 [Salmo salar]	0	14.892	7	3	10	1	254	29	6.65	166	3	0	0																															Not Found	Not Found
FALSE	High	Master Protein	XP_013998535.2	biotinidase [Salmo salar]	0	14.843	8	4	13	4	612	65.5	5.08	234	4	0	0	203.2	203.7	141.1	129	34.2	165.7	91.7	113.9	176.3	100	125.6	104.1	145.4	76.4	67	102.3	117.6	133.5	172.8	100	83.2	174.9	127.2	76.3	84.3		139.8	103.9	142.7	100	High	High
FALSE	High	Master Protein	XP_013986587.1	UTP--glucose-1-phosphate uridylyltransferase isoform X1 [Salmo salar]	0	14.806	17	6	9	6	503	56.2	7.8	92	6	0	0											64.7	10.4	14.6	366.9	65.4		193.6	41.6	22.6	100	14.5	13.7	14.9	345.1	270.7	19.6	212.5	82.7	11.6	100	Not Found	Not Found
FALSE	High	Master Protein	XP_014054642.1	ribonuclease-like 3 [Salmo salar]	0	14.733	41	5	11	5	147	16.4	9.13	168	5	0	0	167.6	157.2	168.8	151.2	105.9	119	107.6	136	145	100	162.5	98.9	137	209.8	121.3	85.8	109.3	188.2	233.1	100	84.2	54.1	125.2	84.1	86.6		121.9	117	84.7	100	High	High
FALSE	High	Master Protein	NP_001167197.1	coagulation factor IX precursor [Salmo salar]	0	14.684	9	4	8	1	485	54.7	5.8	135	4	0	0																															High	High
FALSE	High	Master Protein	XP_014044825.2	vascular cell adhesion protein 1 isoform X1 [Salmo salar]	0	14.657	12	5	11	5	646	70.4	6.54	130	5	0	0											175.3	167.9	203.2	59.1	75.4	99.9	100.5	56.2	54.9	100	179.9	225.2	61.3	82.5	94		150.3	66.6	50.1	100	High	High
FALSE	High	Master Protein	XP_045575717.1	immunoglobulin lambda-1 light chain isoform X1 [Salmo salar]	0	14.638	33	5	8	1	242	26.2	6.01	122	5	0	2	20.1	34.5	25.2	42.2	36.5	61.6	37.3	90.5	138.1	100	59.3	86.7	107.9	62.7	34.5	117.3	85.8	80	74.2	100	104.1	338.3	55	56.9	80.8		89.4	117.3	141	100	Not Found	Not Found
FALSE	High	Master Protein	XP_014037715.1	microfibril-associated glycoprotein 4 isoform X2 [Salmo salar]	0	14.566	28	4	12	4	236	26.3	6.02	68	4	0	0	63	53.9	76.8	91.2	100.7	44.1	163.4	72	78.3	100	209.9	272.3	142.1	69.9	80.1	80.2	129.9	107.7	80.1	100											High	High
FALSE	High	Master Protein	XP_014068912.1	coagulation factor IX [Salmo salar]	0	13.959	9	4	9	1	483	54	5.62	163	4	0	2	109.2	85.7	121.3	100	107.2	104.6	100.3	124	105.6	100	62	75.2	40.9	77.8	108.7	125.4	90	109.2	97.4	100	74.8	77	87.6	66.9	60.5		82.9	117.7	104.5	100	Not Found	Not Found
FALSE	High	Master Protein	XP_014007903.1	LOW QUALITY PROTEIN: coagulation factor X [Salmo salar]	0	13.914	13	5	11	5	493	56.1	5.87	103	5	0	0	96.9	82.5	111.3	96.9	88.9	91.1	98.2	72.9	114.7	100	82.2	137.6	154.3	92.8	113.3	78.5	100.1	76.2	104.4	100											High	High
FALSE	High	Master Protein	ACM08537.1	Ependymin precursor [Salmo salar]	0	13.829	19	3	8	3	217	24.4	7.66	127	3	0	0	90.6	87	101.8	77.4	77.8	73.8	78.4	116.5	146.5	100	104.2	163.3	148.2	56.6	117.9	149.1	67.6	72	144.4	100	131.6	145.5	75.1	49.1	70.1		75	93.2	101.2	100	High	High
FALSE	High	Master Protein	XP_045548464.1	thrombospondin-4-B-like [Salmo salar]	0	13.476	7	5	10	3	939	103	4.53	169	5	0	2											68.3	70.9	89.3	76	79.3	97.4	55.6	100.4	101.6	100	70.8	126.9	86.8	71.6	82.3		77.3	85.9	128.3	100	High	High
FALSE	High	Master Protein	AAG21258.1	immunoglobulin heavy chain variable region, partial [Salmo salar]	0	13.316	34	4	11	1	135	15	7.27	44	4	0	1																					122.9	287.6	51.6	96.4	130.3		125.2	129	104.6	100	High	High
FALSE	High	Master Protein	AAG18339.1	immunoglobulin heavy chain variable region, partial [Salmo salar]	0	13.249	36	4	9	3	133	14.6	8.6	226	4	0	1	55	84.2	66.3	62.2	206.8	86.3	77.6	33	59.7	100	97.4	110.1	391	73.3	32.9	108	71.6	46.3	96.4	100	90.8	145.6	42.2	62.5	60.6		73.1	97.5	61.2	100	High	High
FALSE	High	Master Protein	XP_014045338.1	carboxypeptidase N subunit 2 [Salmo salar]	0	13.151	12	5	10	5	532	60.4	6.71	80	5	0	0	153.7	136.6	109.7	98.8	94.4	163.3	101.9	118.8	177.1	100	90.4	116.3	120.8	68.6	135.5	137.5	87.1	114.5	108	100											High	High
FALSE	High	Master Protein	XP_017541974.1	histone H2B [Pygocentrus nattereri]	0	12.882	12	1	6	1	124	13.6	10.37	160	1	0	0																															High	High
FALSE	High	Master Protein	NP_001133157.1	betaine--homocysteine S-methyltransferase 1 [Salmo salar]	0	12.798	13	4	7	4	400	44.2	6.96	114	4	0	0	88.2	62.9	75.1	89	158.4	84.4	143.8	106.4	71.6	100	118.6	107.2	59.5	534	1562	82.2	305.9	158.3	191.2	100											High	High
FALSE	High	Master Protein	XP_045566616.1	M-protein, striated muscle isoform X1 [Salmo salar]	0	12.581	4	7	8	2	1628	181	6.57	41	7	0	1																					40.8	46.4	24.8	360.9	330.2		114.1	43.3	23.1	100	Not Found	Not Found
FALSE	High	Master Protein	NP_001117131.1	fast myotomal muscle troponin-I [Salmo salar]	0	12.112	42	5	7	5	172	19.8	9.28	77	5	0	0																						13.5	16.5	867.1	525		136.5	34.6		100	Not Found	Not Found
FALSE	High	Master Protein	AAG21279.1	immunoglobulin heavy chain variable region, partial [Salmo salar]	0	11.888	24	2	3	1	136	14.9	8.27	80	2	0	0	35.1	65.3	52.1	43.5	140.3	131	114.2	128.1	60.2	100											125.2	563.6	35.4	88.3	158.5		48.8	133.9	211	100	High	High
FALSE	High	Master Protein	XP_013982075.1	B-cadherin [Salmo salar]	0	11.426	8	5	12	2	880	96.6	5.07	100	5	0	0	22.2	27.4	20.1	28.7	26.6	22.3	47.4	50.3	23.6	100											24.1	23	319	98.6	466.7		605.5	43	16.4	100	High	High
FALSE	High	Master Protein	XP_014020658.2	titin [Salmo salar]	0	11.243	0	5	5	1	27078	3003.5	6.58	48	5	0	0																															Not Found	Not Found
FALSE	High	Master Protein	XP_014013273.2	M-protein, striated muscle-like isoform X1 [Salmo salar]	0	11.089	4	6	8	2	1464	163.8	6.42	24	6	0	0																															Not Found	Not Found
FALSE	High	Master Protein	AAG21243.1	immunoglobulin heavy chain variable region, partial [Salmo salar]	0	10.989	24	3	9	2	136	15	8.46	160	3	0	0	62.5	66.8	56.5	109.5	91	66.8	107.5	50.8	89.1	100	208.1	66	421.6	53.1	41.6	109	130	51	86.4	100	69.9	140.8	30.8	124.6	90.1	49.3	36.1	45.1	46.6	100	High	High
FALSE	High	Master Protein	XP_014027553.1	complement C1q-like protein 2 [Salmo salar]	0	10.949	19	5	11	5	246	27.5	5.91	113	5	0	0	16.3	74.5	27.8	10.7	26.7	39.1	643.3	43.7		100	663.7	392.8	373.2	1.6	61.3	57.9	15.3	34.4	28.2	100	270.6	34	4.2	59.5	71.9		87.9	15	15.5	100	High	High
FALSE	High	Master Protein	NP_001167108.1	clusterin precursor [Salmo salar]	0	10.804	6	3	7	3	468	52.8	5.02	99	3	0	0																					82.3	110.3	132.2	78.2	111.3		75.8	95.8	127.9	100	High	High
FALSE	High	Master Protein	AAG21269.1	immunoglobulin heavy chain variable region, partial [Salmo salar]	0	10.797	32	3	6	2	133	14.7	8.25	166	3	0	1	31.2	52.6	20.9	15.7	89	62.1	72.3	30.1	89.5	100	94.7	69.5	419.2	101.6	17.4	54.5	156.5	56	57.3	100	60.9	303.5	30.5	87.3	91.9	187.2	47.2	83.1	84	100	High	High
FALSE	High	Master Protein	AAG21277.1	immunoglobulin heavy chain variable region, partial [Salmo salar]	0	10.604	25	3	7	2	135	14.8	7.74	156	3	0	1	38.3	102.5	38.9	32.1	67.3	96.3	100	42.4	46.4	100	85.4	94.6	159.5	66.5	42.1	54.8	91.4	46.6	46.7	100	151.8	184.7	21.3	140.9	101.4		181.5	207	53.9	100	High	High
FALSE	High	Master Protein	NP_001134381.1	ependymin precursor [Salmo salar]	0	10.383	21	4	8	4	221	24.3	4.7	102	4	0	0	168.2	98.9	115.5	92.5	205.4	131.9	157.6	239.3	99.2	100	97.1	100.1	102.6	40.9	149.7	212.7	48.8	73.4	60.4	100	176.1	268	200.3	70.1	107.2		57.4	119.7	167.2	100	High	High
FALSE	High	Master Protein	ADD59867.1	IGHBV6-14, partial [Salmo salar]	0	10.375	34	2	5	2	94	10.4	7.94	83	2	0	0	30.1	96	28.9	28.1	40.9	97.7	25.4	43.5	27.3	100											104.4	153.3	79.1	80	65.7	590.6	77	255.4	477.4	100	High	High
FALSE	High	Master Protein	ACI69240.1	Ig kappa chain V-III region VG precursor [Salmo salar]	0	10.29	22	3	7	3	131	14.5	5.96	171	3	0	0	182.3	74.2	184.4	8.9	54	112.2	82.2	8	35.6	100	109.5	134.8	500.9	98.9	6.8	89.8	95.1	15.7	42	100	154.3	429.4	46.4	104.7	193.7		44.7	39.4	22.7	100	High	High
FALSE	High	Master Protein	ACI66689.1	Ig kappa chain V-III region ABPC 22/PC 9245 [Salmo salar]	0	10.224	15	4	13	1	243	26.4	7.59	226	4	0	0																															High	High
FALSE	High	Master Protein	ACM09431.1	Ig kappa chain V-IV region JI precursor [Salmo salar]	0	9.949	15	3	8	1	243	26.5	7.33	174	3	0	0											187.8	93.6	132.2	88.7	39	98	120.1	76.9	26.5	100											Not Found	Not Found
FALSE	High	Master Protein	ACM08261.1	Ig kappa chain V-IV region B17 precursor [Salmo salar]	0	9.892	14	4	12	1	243	26.2	5.59	223	4	0	2	18.8	74.9	51.3	7.3	55	164.8	46.7	53.1	51.5	100	180.2	83.3	177.8	123.2	30.1	108.8	110.8	80.6	60.1	100	61.8	265.6	52.8	108.7	50.8		69.9	90.6	100.6	100	Not Found	Not Found
FALSE	High	Master Protein	XP_014020767.1	apolipoprotein M [Salmo salar]	0	9.839	17	4	7	4	198	22.8	6.67	48	4	0	0																					111	48.2	60.7	68.9	86.8		101.8	69.6	71.8	100	High	High
FALSE	High	Master Protein	XP_014020607.1	plastin-2 [Salmo salar]	0	9.609	9	3	4	3	626	70	5.35	62	3	0	0																															Not Found	Not Found
FALSE	High	Master Protein	XP_013989987.1	troponin C, skeletal muscle [Salmo salar]	0	9.354	24	3	5	3	160	18.2	4.11	75	3	0	0																					17.4	37.6	25	612.6	315.6		111	36.4	22.1	100	Not Found	Not Found
FALSE	High	Master Protein	NP_001133404.1	72 kDa type IV collagenase precursor [Salmo salar]	0	9.31	6	3	4	3	659	73.9	5.4	79	3	0	0																															High	High
FALSE	High	Master Protein	AAG21254.1	immunoglobulin heavy chain variable region, partial [Salmo salar]	0	9.191	15	2	6	1	135	14.9	8.28	92	2	0	0																															High	High
FALSE	High	Master Protein	XP_014025344.2	fibulin-1 isoform X1 [Salmo salar]	0	9.061	5	4	7	2	691	75	5.43	89	4	0	0																															High	High
FALSE	High	Master Protein	NP_001185503.1	Beta-2-microglobulin precursor [Salmo salar]	0	9.045	27	3	9	2	116	13	7.02	205	3	0	0																					46.5	83.1	77.9	121	76		124.6	76.4	68.5	100	High	High
FALSE	High	Master Protein	XP_014027027.1	lipocalin-15 [Salmo salar]	0	9.023	15	2	6	2	182	21	6.54	96	2	0	0																															High	High
FALSE	High	Master Protein	XP_014070800.2	pentraxin-related protein PTX3 [Salmo salar]	0	8.958	7	2	5	2	457	49.4	5.14	76	2	0	0																					41.3	99.3	53.1	119.1	93.4		37.3	47.3	58.7	100	Not Found	Not Found
FALSE	High	Master Protein	XP_014069170.1	myomesin-2 [Salmo salar]	0	8.954	3	4	7	4	1428	157.9	6.73	66	4	0	0																							21	514.9	422.5		115.4	61.8	13.2	100	Medium	Not Found
FALSE	High	Master Protein	XP_045580343.1	adenylate kinase 1-2 isoform X1 [Salmo salar]	0	8.835	19	3	5	3	208	22.7	7.77	54	3	0	0		13.6	6.4	63	221.3	14.5	54.5	22.7	19.5	100	42.9			411.8	147.6	8.7	242	45.7	60.5	100	8.6	5.5	29.4	1007.7	753.2		134.9	23.6	25.3	100	Not Found	High
FALSE	High	Master Protein	XP_014043996.2	lectin-like [Salmo salar]	0	8.753	26	4	5	4	201	22.6	5.36	48	4	0	0																					29.8	2082.5		157.6	55.9	1794	31.6	31.1	35.1	100	Not Found	Not Found
FALSE	High	Master Protein	XP_014064375.1	parvalbumin beta 2-like [Salmo salar]	0	8.694	20	3	4	3	147	15.7	5.35	94	3	0	0											196.1	9	3.5	190.4	40.2		109.2	16.1	2.8	100	6.2	8.3	17.8	477.9	198.9		246.4	8	0.4	100	Not Found	Not Found
FALSE	High	Master Protein	XP_014000556.1	serpin peptidase inhibitor, clade A (alpha-1 antiproteinase, antitrypsin), member 10a [Salmo salar]	0	8.67	11	2	2	2	392	43.5	5.62	88	2	0	0																															Not Found	Not Found
FALSE	High	Master Protein	ACI67577.1	T-cell receptor beta chain T17T-22 precursor [Salmo salar]	0	8.575	19	3	6	2	244	26.9	5.3	89	3	0	0											96.1	214.7	137.5	98	108.1	100.2	97.8	55.1	87	100	175	153	90.9	93.4	82		179.2	183.7	90.7	100	High	High
FALSE	High	Master Protein	NP_001135263.1	Galectin-3-binding protein precursor [Salmo salar]	0	8.546	9	3	7	3	597	67.7	5.66	204	3	0	0																															Not Found	Not Found
FALSE	High	Master Protein	AAG21264.1	immunoglobulin heavy chain variable region, partial [Salmo salar]	0	8.356	19	2	5	1	135	14.9	8.27	159	2	0	0	47.5	61	9.7	5.8	67.6	94.2	54.2	28.4	9.7	100	223.9	87.7	401.2	7.2		108.3	27	103.2	72.2	100	75.9	310		93.2	24.7		42.3	224.3	76	100	High	High
FALSE	High	Master Protein	XP_014014374.1	uncharacterized protein si:ch211-183d21.1 [Salmo salar]	0	8.345	4	2	4	2	928	99.2	5.03	39	2	0	0																															Not Found	Not Found
FALSE	High	Master Protein	XP_014057051.2	apolipoprotein C-II [Salmo salar]	0	8.34	28	2	6	2	181	20	6.27	68	2	0	0	124	90.8	144.5	98.9	66	144.1	132.5	115.7	94.6	100											74.8	53	73	63.1	52		128.2	152.6	123.9	100	High	High
FALSE	High	Master Protein	AAN17021.1	transferrin, partial [Salmo salar]	0	8.204	34	2	5	1	77	8.3	5.33	152	2	0	0											109.3	89.1	112.4	65.2	102.8	113.3	87.5	116.2	119	100											Not Found	Not Found
FALSE	High	Master Protein	XP_014010116.1	multiple inositol polyphosphate phosphatase 1 isoform X2 [Salmo salar]	0	8.13	10	3	7	3	461	52.8	7.12	52	3	0	0																					120.3	85.9	106.6	55.8	85.2	654.8	81.6	96.1	81.9	100	High	High
FALSE	High	Master Protein	ADD59857.1	IGHVA1-05, partial [Salmo salar]	0	8.068	32	3	11	1	98	10.8	8.46	42	3	0	0																					128	78.7	130.8	69.6	100.9	2634.6	118.5	100.1	102.4	100	Not Found	Not Found
FALSE	High	Master Protein	XP_013999402.2	leucine-rich alpha-2-glycoprotein isoform X1 [Salmo salar]	0	8.041	8	3	5	3	381	43.1	7.53	74	3	0	0	140.3	99.9	131.9	144.8	68.2	138	40.3	116.6	161.6	100	106	138.1	119.1	18.7	248.9	152.9	6.6	110.3	114.9	100											High	High
FALSE	High	Master Protein	NP_001133255.1	alpha-aminoadipic semialdehyde dehydrogenase [Salmo salar]	0	8.015	5	2	3	2	540	58.8	7.39	96	2	0	0																															Not Found	Not Found
FALSE	High	Master Protein	NP_001117050.1	fatty acid-binding protein, heart [Salmo salar]	0	7.997	20	3	4	3	133	14.6	5.63	37	3	0	0											57.7	25.8	10.2	123.8	783.3	34	145.4	42	63.6	100	65.2	63.4	63.4	121.1	127.6		121.9	66.4	57.1	100	Not Found	Not Found
FALSE	High	Master Protein	ACI66252.1	Beta-2-microglobulin precursor [Salmo salar]	0	7.984	28	4	11	3	116	13.1	8	72	4	0	0	104.9	31.4	62.5	109.2	49.8	70.8	86.6	43.4	40.8	100	74.9	70.1	90.5	67.5	138.5	94.1	130.7	55.7	103.9	100	56.4	107.6	95.1	84.8	89.8	235.3	121.1	91.2	91.7	100	High	High
FALSE	High	Master Protein	XP_045575716.1	immunoglobulin lambda-1 light chain-like [Salmo salar]	0	7.959	26	4	7	1	247	26.7	5.68	55	4	0	0	27.4	39.8	22.2	15.1	88.7	50.1	80.9	212.4	174.6	100											124.1	419.4	74.2	127.9	96		87.1	68.5	54.1	100	High	High
FALSE	High	Master Protein	XP_013990237.1	complement component 7b [Salmo salar]	0	7.572	4	3	6	2	812	90.1	6.99	96	3	0	0																															Not Found	Not Found
FALSE	High	Master Protein	XP_045563030.1	selenoprotein Pa isoform X1 [Salmo salar]	0	7.27	9	2	4	2	415	46.4	6.83	48	2	0	0																															High	High
FALSE	High	Master Protein	XP_013999311.1	uncharacterized protein LOC106571128 [Salmo salar]	0	7.159	13	3	5	3	223	24.7	5.24	45	3	0	0											95.2	110	104.3	50.5	184.3	149.7	79.8	57.1	162	100	76.7	75.6	135	34.3	61.7		44.5	142.1	101.2	100	High	High
FALSE	High	Master Protein	ACI67609.1	Ig kappa chain V region 3315 [Salmo salar]	0	7.024	16	2	6	1	138	15	8.16	152	2	0	0																															Not Found	Not Found
FALSE	High	Master Protein	ADD59869.1	IGHBV4-03, partial [Salmo salar]	0	7.006	31	2	5	1	84	9.7	5.4	61	2	0	0																															High	High
FALSE	High	Master Protein	NP_001133581.1	latexin precursor [Salmo salar]	0	6.929	12	2	5	2	286	31.9	5.17	87	2	0	0											297.9	367.4	187.8	177.7	210.5	214.4	162.3	128.7	186.1	100											High	High
FALSE	High	Master Protein	XP_045566840.1	vascular cell adhesion protein 1-like isoform X1 [Salmo salar]	0	6.885	8	3	5	3	368	41.2	5.78	57	3	0	0																					148.7	119.5	70.7	85.8	93.5		147.8	76.1	62.2	100	Not Found	Not Found
FALSE	High	Master Protein	XP_045570190.1	alpha amylase isoform X1 [Salmo salar]	0	6.873	6	3	5	3	506	56.8	6.8	27	3	0	0	370.9	103.2	339.9	43.6	210.5	172.8	155.6	145.7	308.3	100	82	214	109.2	86.4	161.8	202.9	101.6	149.9	80.3	100	196	185.6	314.3	77.5	129.5		50.9	101.6	218.3	100	High	High
FALSE	High	Master Protein	XP_014046157.1	creatine kinase, brain a isoform X1 [Salmo salar]	0	6.788	6	2	6	1	383	43	6.67	155	2	0	0	8.2	10.2	14.4	48.1	143.3	4.3	50.5	8.1	6.8	100	44.5	8.4	16.6	232.3	87.6		125.5	62	36.5	100	32.6	16.9	36.8	425.8	308.3		150.2	85	31.9	100	High	High
FALSE	High	Master Protein	AAG21270.1	immunoglobulin heavy chain variable region, partial [Salmo salar]	0	6.751	22	2	6	2	131	14.2	7.81	45	2	0	0											219.7	75.9	437.8	152.1	121.3	265.6	177	118.1	96.5	100											High	High
FALSE	High	Master Protein	XP_014051308.1	LOW QUALITY PROTEIN: histone H2AX [Salmo salar]	0	6.709	27	3	8	3	142	14.9	10.9	47	3	0	0	127.3	135.9	117.9	177	89.6	155.9	119.7	75.8	141.1	100											65.1	118.8	40	68.2	51.2	479.1	38.6	113.3	184.9	100	High	High
FALSE	High	Master Protein	NP_001133854.1	fibroleukin precursor [Salmo salar]	0	6.633	5	2	4	2	488	54.4	8.4	47	2	0	0																															Not Found	Not Found
FALSE	High	Master Protein	AAG21230.1	immunoglobulin heavy chain variable region, partial [Salmo salar]	0	6.418	17	2	4	1	119	13.3	7.06	94	2	0	0	56.9	111.2	70.2	15.6	74.8	172.1	54.4	34.8	58	100	142.9	118.7	223.9	86.7	39.8	118.1	74.4	68.2	131.5	100	93.7	154.3	54.2	45.9	99.8		125.7	174	54.2	100	High	High
FALSE	High	Master Protein	AAG21247.1	immunoglobulin heavy chain variable region, partial [Salmo salar]	0	6.315	16	2	4	1	139	15	8.44	99	2	0	0																															Not Found	Not Found
FALSE	High	Master Protein	XP_013983805.2	complement C1q-like protein 2 [Salmo salar]	0	5.993	9	2	4	2	255	27.7	5.72	33	2	0	0																															Not Found	High
FALSE	High	Master Protein	XP_014004207.1	glutathione peroxidase 4a isoform X1 [Salmo salar]	0	5.982	12	2	3	2	200	22.4	8.05	62	2	0	0											22.4	44.7	57.5	15.2	102.9	182.7	18.2	98.6	243	100											High	High
FALSE	High	Master Protein	XP_014071368.2	galectin-3-binding protein A [Salmo salar]	0	5.952	4	2	4	2	584	65.3	5.2	44	2	0	0																															High	High
FALSE	High	Master Protein	NP_001135105.1	apolipoprotein F precursor [Salmo salar]	0	5.846	12	2	5	2	438	47	7.23	74	2	0	0																															High	High
FALSE	High	Master Protein	ADD59881.1	IGHBV4-04, partial [Salmo salar]	0	5.815	31	2	4	1	85	9.7	7.12	52	2	0	1	43.9	74.1	56	42.9	84.4	100.1	94	68.8	87.1	100	111	151.6	75.1	80	79.7	153.2	114.4	77.8	104.8	100	158.9	425.5	42.3	153.6	147.8		122.9	201.2	109.5	100	Not Found	High
FALSE	High	Master Protein	XP_013979697.2	cholesteryl ester transfer protein [Salmo salar]	0	5.737	4	2	6	2	498	55.2	5.22	76	2	0	0	115.7	85.6	107.5	70.6	73.6	102	190.2	123	125.7	100	202.7	123.1	165.6	70.9	167.2	156.7	100.9	116.5	120.1	100	125.1	130.3	87	61	62.4		83.7	105.3	111.6	100	High	High
FALSE	High	Master Protein	XP_045569369.1	microfibril-associated glycoprotein 4 isoform X1 [Salmo salar]	0	5.397	4	2	4	2	241	27.2	6.33	14	2	0	0																															High	High
FALSE	High	Master Protein	XP_045560953.1	myosin binding protein H-like isoform X1 [Salmo salar]	0	5.335	5	3	3	3	529	57.3	5.54	55	3	0	0																															Not Found	Not Found
FALSE	High	Master Protein	AAG21238.1	immunoglobulin heavy chain variable region, partial [Salmo salar]	0	5.197	40	2	2	2	110	11.9	8	0	2	0	0																															High	High
FALSE	High	Master Protein	AAG21234.1	immunoglobulin heavy chain variable region, partial [Salmo salar]	0	5.134	6	1	5	1	134	14.4	7.8	68	1	0	0											139.8	88.3	173.3	149.2	82.5	155.4	143.1	86.7	63.5	100	88	234.8	100.3	154.6	180.4		116.8	115.4	124.8	100	High	High
FALSE	High	Master Protein	XP_013979871.1	phosphatidylcholine-sterol acyltransferase [Salmo salar]	0	5.103	6	2	4	2	456	52.3	5.26	63	2	0	0	104.5	114.9	132.4	113	71.6	132.3	94.9	115.7	118.6	100																					High	High
FALSE	High	Master Protein	XP_014016718.1	transcobalamin-2 [Salmo salar]	0	5.06	6	2	2	2	426	46.9	6.43	41	2	0	0											68.8	81.5	67.5	49	137.1	94.4	29.6	78.1	98.6	100											Not Found	Not Found
FALSE	High	Master Protein	ADD59865.1	IGHBV15-03, partial [Salmo salar]	0	4.998	21	2	2	2	101	11	8.85	42	2	0	0																															Not Found	Not Found
FALSE	High	Master Protein	XP_045546238.1	fructose-bisphosphate aldolase C-B [Salmo salar]	0	4.996	4	2	6	1	363	39.3	5.48	168	2	0	0	114.7	98.2	111.1	129.7	106.2	129.5	158.4	99.1	91	100	138.9	130.6	103.5	90.9	139.9	96.3	122.3	103.4	95.8	100	131.3	86.6	122.4	68.7	101.1		100.2	106	106.7	100	High	High
FALSE	High	Master Protein	XP_014026319.1	putative aminopeptidase W07G4.4 [Salmo salar]	0	4.989	3	1	3	1	529	57.2	7.77	140	1	0	0	125.1	82.9	89.7	141.3	129.1	106.5	174	138.1	110.3	100	219.3	184.8	161.4	123.6	185.8	129.6	193.5	134	112.1	100	182.9	256.4	100.7	205.4	187.4		105.7	157.5	84.1	100	High	High
FALSE	High	Master Protein	NP_001167116.1	coagulation factor XIII A chain [Salmo salar]	0	4.949	6	2	4	2	732	82	5.62	58	2	0	0																															Not Found	High
FALSE	High	Master Protein	XP_045574648.1	trypsin-1-like [Salmo salar]	0	4.866	9	2	3	2	254	27.3	5.95	32	2	0	0	49.6	82.7	155.9	239.9	89.1	142.9	51.3	219.9	317.2	100																					High	High
FALSE	High	Master Protein	ADD59866.1	IGHBV8-02, partial [Salmo salar]	0	4.863	23	2	4	1	98	10.9	7.78	79	2	0	0																															Not Found	Not Found
FALSE	High	Master Protein	XP_014043074.1	protein Z-dependent protease inhibitor isoform X1 [Salmo salar]	0	4.854	9	3	6	1	405	46.5	5.73	28	3	0	0																															Not Found	Not Found
FALSE	High	Master Protein	XP_045567646.1	C-type lectin domain family 12 member B-like isoform X3 [Salmo salar]	0	4.791	6	2	3	2	378	43.5	5.26	48	2	0	0																															Not Found	Not Found
FALSE	High	Master Protein	ACI33977.1	Heat shock cognate 70 kDa protein [Salmo salar]	0	4.648	8	2	2	2	663	72.1	5.52	28	2	0	0																															Not Found	Not Found
FALSE	High	Master Protein	XP_029576561.1	transaldolase-like [Salmo trutta]	0	4.621	9	2	4	2	338	37.8	7.01	27	2	0	0																															High	High
FALSE	High	Master Protein	XP_014005628.1	carboxypeptidase B2 [Salmo salar]	0	4.59	5	2	4	2	427	49.2	6.64	33	2	0	0	94.8	94.6	78.9	105.3	82	82.3	92.6	148.6	82	100	66.4	116.9	61	64.7	104.8	117.2	62.1	95.6	103.6	100	105	49.8	96.1	70.6	66.8		83.1	78.6	85.6	100	High	High
FALSE	High	Master Protein	AAN40741.1	immunoglobulin light chain variable region precursor, partial [Salmo salar]	0	4.573	15	2	6	1	109	11.6	6.51	75	2	0	0	34.7	159	17.4	47.6	69.4	134.7	59.6	25.4	108.3	100	218.2	190.4	216.2	81.8	65.4	88.7	67.1	96.8	78.6	100	155.8	232.2	32.8	41.3	36		134.8	59.2	78.9	100	High	High
FALSE	High	Master Protein	XP_014067727.1	coagulation factor IXa [Salmo salar]	0	4.548	6	2	2	2	496	55.5	6.38	0	2	0	0																					60.4	64.4	92	89.6	99.6		127.2	115.4	92.8	100	High	High
FALSE	High	Master Protein	ADD59854.1	IGHVA1-10, partial [Salmo salar]	0	4.523	16	2	4	1	98	10.9	7.99	41	2	0	0																															Not Found	Not Found
FALSE	High	Master Protein	ACI66580.1	Lipocalin precursor [Salmo salar]	0	4.478	13	2	6	1	207	23	7.78	26	2	0	0																															Not Found	Not Found
FALSE	High	Master Protein	XP_045565934.1	basement membrane-specific heparan sulfate proteoglycan core protein-like [Salmo salar]	0	4.448	6	2	3	2	384	40.7	8.84	38	2	0	0																															High	High
FALSE	High	Master Protein	XP_014016337.1	hyaluronan and proteoglycan link protein 1-like isoform X1 [Salmo salar]	0	4.405	10	2	2	2	354	39.2	5.96	54	2	0	0																															Not Found	Not Found
FALSE	High	Master Protein	XP_014007759.2	uncharacterized protein LOC106575662 isoform X1 [Salmo salar]	0	4.392	3	1	2	1	375	42.3	7.18	40	1	0	0																															High	High
FALSE	High	Master Protein	XP_014003141.1	L-lactate dehydrogenase A chain-like [Salmo salar]	0	4.391	7	2	3	2	332	36.2	7.43	38	2	0	0																															Not Found	Not Found
FALSE	High	Master Protein	XP_014048044.1	collagen alpha-1(I) chain [Salmo salar]	0	4.362	3	2	4	2	1449	136.8	5.63	40	2	0	0																															Not Found	Not Found
FALSE	High	Master Protein	ACH70628.1	DJ-1 protein [Salmo salar]	0	4.321	17	2	3	2	189	19.7	6.54	28	2	0	0																															Not Found	Not Found
FALSE	High	Master Protein	XP_014033985.1	collagen alpha-2(I) chain isoform X1 [Salmo salar]	0	4.182	2	1	1	1	1356	126.9	9.26	36	1	0	0																															Not Found	High
FALSE	High	Master Protein	XP_013979097.1	fetuin-B isoform X1 [Salmo salar]	0	4.161	3	1	1	1	362	39.9	6.23	58	1	0	0																															Not Found	Not Found
FALSE	High	Master Protein	XP_045570313.1	myomesin 1a (skelemin) [Salmo salar]	0	4.087	1	2	2	1	1480	164.9	6.84	41	2	0	0																															Not Found	Not Found
FALSE	High	Master Protein	XP_014059876.1	cathepsin D [Salmo salar]	0	4.017	8	2	2	2	402	43.8	7.88	0	2	0	0																															High	High
FALSE	High	Master Protein	XP_014056390.2	uncharacterized protein LOC106605369 isoform X2 [Salmo salar]	0	3.978	7	1	3	1	138	15.4	7.94	132	1	0	0	91.3	65.2	84.9	85.4	50.2	159.6	70.6	147.6	82.1	100	62.8	121.8	118	63.5	100.5	172.9	114.2	179.1	143.7	100	186.9	78.9	229.2	94.9	40.6	969.8	170.4	134.6	150.3	100	High	High
FALSE	High	Master Protein	ACM09229.1	Myoglobin [Salmo salar]	0	3.935	8	1	1	1	147	15.7	6.52	69	1	0	0													32.5	238.6	548.4		376.9			100											Not Found	Not Found
FALSE	High	Master Protein	XP_013995921.1	selenoprotein Pb [Salmo salar]	0	3.886	8	2	4	2	277	31.1	6.81	57	2	0	0	494.8	321.6	274.3	148.8	244.9	328.4	366	486.9	419.5	100																					High	High
FALSE	High	Master Protein	NP_001134717.1	microfibrillar-associated protein 4 precursor [Salmo salar]	0	3.88	4	1	4	1	240	27.2	6.34	94	1	0	0	71.6	170.5	25.7	168.7	42.7	6.6	146.8	45	78.9	100	182	131.3	86.8	85.7	101	64	172.3	119.4	131.1	100	113.8	67.5	36.3	84.5	122.2		255.2	28.2	118.4	100	High	High
FALSE	High	Master Protein	XP_014062797.1	complement C1q-like protein 2 [Salmo salar]	0	3.851	10	2	5	2	211	23.7	5.83	30	2	0	0																															High	High
FALSE	High	Master Protein	ADD59853.1	IGHVA8-12, partial [Salmo salar]	0	3.823	14	1	2	1	99	10.9	7.83	100	1	0	0																															Not Found	Not Found
FALSE	High	Master Protein	XP_014015732.1	A disintegrin and metalloproteinase with thrombospondin motifs 13 [Salmo salar]	0	3.753	1	2	4	2	1555	170.6	6.74	55	2	0	0																															High	High
FALSE	High	Master Protein	NP_001134432.1	proteasome subunit alpha type-5 [Salmo salar]	0	3.737	5	1	1	1	241	26.4	4.82	47	1	0	0																															Not Found	Not Found
FALSE	High	Master Protein	ACI66049.1	Ig kappa chain V region K29-213 [Salmo salar]	0	3.616	10	1	3	1	131	14.4	6.24	60	1	0	0	19.5	62	38.4	97.3	120.7	77.2	95.7	39	29.7	100	99.5	59.3	171	64.5	33.1	58.4	78.2	84.5	121.7	100	79.9	290.7	29.5	132.2	85.2		50.6	118.9		100	High	High
FALSE	High	Master Protein	NP_001133130.1	phosphoglucomutase-1 [Salmo salar]	0	3.563	4	2	4	2	561	60.8	7.18	64	2	0	0											80.4	21.1	17.3	773.8	211.4		332.9	36.3	20.2	100	15.8	15.1	50.1	987	1113.9		137.2	15.7	17.2	100	High	High
FALSE	High	Master Protein	XP_045557816.1	carboxypeptidase N catalytic chain isoform X1 [Salmo salar]	0.001	3.466	3	1	1	1	468	53.1	6.96	26	1	0	0																															Not Found	Not Found
FALSE	High	Master Protein	XP_013989570.1	complement C1q-like protein 2 [Salmo salar]	0.001	3.424	7	2	2	2	201	22	5.82	0	2	0	0																															High	High
FALSE	High	Master Protein	XP_045556586.1	profilin-2-like [Salmo salar]	0.001	3.357	15	1	3	1	143	15.2	7.99	72	1	0	0	167.7	108.3	130.5	293.6	79.1	92.9	141.7	168.9	101.4	100	100.3	121.2	78.6	100.9	101.8	76.8	58	89.1	81.1	100											High	High
FALSE	High	Master Protein	XP_014055605.1	lysozyme g isoform X1 [Salmo salar]	0.001	3.356	6	1	1	1	200	22	8.87	53	1	0	0																															Not Found	Not Found
FALSE	High	Master Protein	NP_001135186.1	Beta-Ala-His dipeptidase [Salmo salar]	0.001	3.322	4	1	3	1	471	52.5	5.34	57	1	0	0																															Not Found	Not Found
FALSE	High	Master Protein	ACI67557.1	Proteasome subunit beta type-7 precursor [Salmo salar]	0.001	3.311	6	1	3	1	288	31.2	7.34	58	1	0	0																															Not Found	Not Found
FALSE	High	Master Protein	XP_045574023.1	adhesion G protein-coupled receptor E2-like isoform X1 [Salmo salar]	0.001	3.295	3	2	3	2	508	55.8	6.34	22	2	0	0																															High	High
FALSE	High	Master Protein	ACI69405.1	Histone H2B type 1-A [Salmo salar]	0.005	3.209	6	1	3	1	154	16.8	10.15	97	1	0	0	110.6	118.5	62.7	422.1	38.1	131.8	95.2	21.4	27.8	100	36	91.7	32.4	62.3	140.1	13.2	27.2	74.9	51	100	70.1	145.8	19.3	66.3	32.1		25.2	153.6	306.5	100	High	High
FALSE	High	Master Protein	NP_001133176.1	fructose-1,6-bisphosphatase isozyme 2 [Salmo salar]	0.005	3.189	6	1	2	1	341	37.2	7.4	41	1	0	0																															Not Found	Not Found
FALSE	High	Master Protein	XP_013980435.1	zona pellucida sperm-binding protein 3 [Salmo salar]	0.005	3.185	6	2	3	2	437	49.3	7.14	21	2	0	0																															Not Found	Not Found
FALSE	High	Master Protein	XP_014052907.1	alpha-2-antiplasmin-like [Salmo salar]	0.005	3.175	4	1	3	1	501	54.8	5.17	31	1	0	0																															Not Found	Not Found
FALSE	High	Master Protein	NP_001133661.1	spondin-2 precursor [Salmo salar]	0.005	3.174	7	1	1	1	339	37.7	5.17	27	1	0	0																															Not Found	Not Found
FALSE	High	Master Protein	NP_001133556.1	adenylyl cyclase-associated protein 1 [Salmo salar]	0.005	3.131	4	1	2	1	467	50	8.35	27	1	0	0																															Not Found	Not Found
FALSE	High	Master Protein	ADD59842.1	IGHVA8-01, partial [Salmo salar]	0.005	3.077	9	1	3	1	99	10.9	7.81	92	1	0	0	27.8	67.9	63.9	31.9	56.9		76.8	1260.5	97.2	100	14.7	74	20.4	81.6	63.2	61.7	160.7	40		100	69.1	317.2	40.4	35.9	85.2		82.4	57.3	72.6	100	High	High
FALSE	High	Master Protein	ACI68110.1	Lipocalin precursor [Salmo salar]	0.005	3.058	10	1	2	1	181	20	7.4	34	1	0	0											229.1	228.3	120.5	77.6	95.7	162.2	79	110.4	88	100											Not Found	Not Found
FALSE	High	Master Protein	XP_014017704.2	LOW QUALITY PROTEIN: bleomycin hydrolase [Salmo salar]	0.005	3.055	4	1	1	1	454	52.3	6.23	45	1	0	0																															Not Found	Not Found
FALSE	High	Master Protein	XP_013993628.2	complement C1q-like protein 2 [Salmo salar]	0.005	3.051	7	2	5	2	267	30.2	6.46	31	2	0	0											64.5	123.9	67	76.7	117.5	164.4	83.8	89.3	83.3	100	115.4	81.5	178.5	126.6	125.6	962.3	137.5	85.8	96	100	High	High
FALSE	High	Master Protein	ACI67729.1	Proteasome subunit alpha type-4 [Salmo salar]	0.005	3.019	12	2	2	2	261	29.3	7.33	0	2	0	0																															Not Found	Not Found
FALSE	High	Master Protein	NP_001133769.1	carbonic anhydrase [Salmo salar]	0.005	2.995	8	1	1	1	260	28.6	7.84	20	1	0	0																															Not Found	Not Found
FALSE	High	Master Protein	ACI69222.1	Ictacalcin [Salmo salar]	0.005	2.979	14	1	3	1	92	10.2	5.17	47	1	0	0	162.7	117.9	69.8	172.4	108.9	79.1	113.7	146.5	108.9	100	136.8	245	81.7	65.5	201.3	204	42	115	109.2	100	199.3	219.4	117.6	52.1	72.4	35.3	55.4	109.6	111.5	100	High	High
FALSE	High	Master Protein	NP_001133969.1	L-lactate dehydrogenase B chain [Salmo salar]	0.005	2.916	4	1	1	1	334	36.2	7.23	37	1	0	0											83.1	119	33.8	126.3	1516.7	56.8	97.8	54.3	64	100											Not Found	Not Found
FALSE	High	Master Protein	XP_013990108.2	complement C1q-like protein 4 [Salmo salar]	0.005	2.913	8	1	1	1	241	26.5	6.68	41	1	0	0																							34.2	381.4	102.3		440.2	122.8	97.4	100	Not Found	Not Found
FALSE	High	Master Protein	XP_045555600.1	vitamin K-dependent protein S [Salmo salar]	0.005	2.816	3	1	1	1	685	76.5	6.05	18	1	0	0																															Not Found	Not Found
FALSE	High	Master Protein	NP_001187222.1	ubiquitin-40S ribosomal protein S27a [Ictalurus punctatus]	0.005	2.813	10	1	3	1	156	18	9.64	0	1	0	0																															High	High
FALSE	High	Master Protein	NP_001133447.1	aspartyl aminopeptidase [Salmo salar]	0.005	2.785	2	1	1	1	475	52.1	6.65	37	1	0	0																					34.5	97.1	44.6	263.5	180.7		175.7	144.5	43.8	100	Not Found	Not Found
FALSE	High	Master Protein	NP_001133733.1	transcobalamin-2 precursor [Salmo salar]	0.005	2.777	3	1	1	1	426	47.1	7.78	17	1	0	0																															Not Found	Not Found
FALSE	High	Master Protein	XP_014052906.1	pigment epithelium-derived factor-like [Salmo salar]	0.005	2.76	5	1	3	1	467	52.1	9.1	39	1	0	0																															Not Found	Not Found
FALSE	High	Master Protein	XP_045566021.1	uncharacterized protein LOC106589948 isoform X3 [Salmo salar]	0.005	2.76	19	1	3	1	597	63.1	4.01	25	1	0	0																															High	High
FALSE	High	Master Protein	XP_014006126.1	vitamin K-dependent protein Z [Salmo salar]	0.005	2.689	4	2	3	2	487	54.8	7.87	0	2	0	0																															Not Found	Not Found
FALSE	High	Master Protein	XP_045573719.1	LOW QUALITY PROTEIN: pleckstrin homology domain-containing family G member 4B-like [Salmo salar]	0.007	2.447	2	2	4	2	1123	125	7.06	26	2	0	0																															High	High
FALSE	High	Master Protein	XP_013998121.1	proteasome subunit alpha type-2 [Salmo salar]	0.008	2.412	8	1	1	1	254	28.2	6.81	22	1	0	0																															Not Found	Not Found
FALSE	High	Master Protein	XP_045556844.1	urokinase plasminogen activator surface receptor isoform X1 [Salmo salar]	0.008	2.371	3	1	1	1	233	24.6	7.64	25	1	0	0																					128	95.5	46.5	80.4	107.4		119.7	50.1	57.7	100	Not Found	Not Found
FALSE	Medium	Master Protein	XP_013980596.1	CD44 antigen-like [Salmo salar]	0.019	2.293	3	1	1	1	470	49.8	4.35	23	1	0	0																															Not Found	High
FALSE	Medium	Master Protein	XP_014005701.1	phospholipase A2 inhibitor 31 kDa subunit [Salmo salar]	0.021	2.278	8	1	3	1	88	9.8	8.09	29	1	0	0																															High	High
FALSE	Medium	Master Protein	XP_014012946.1	cullin-2 isoform X1 [Salmo salar]	0.021	2.258	1	1	1	1	776	89.9	6.89	0	1	0	0																															Not Found	Not Found
FALSE	Medium	Master Protein	NP_001134675.1	Fatty acid-binding protein, adipocyte [Salmo salar]	0.025	2.244	7	1	1	1	133	15.2	5.21	25	1	0	0																															Not Found	Not Found
FALSE	Medium	Master Protein	XP_013979089.1	melanotransferrin [Salmo salar]	0.025	2.231	2	1	1	1	718	77.8	5.74	0	1	0	0																															Not Found	Not Found
FALSE	Medium	Master Protein	XP_014056337.1	uncharacterized protein LOC106605344 isoform X1 [Salmo salar]	0.027	2.131	2	1	2	1	530	58.6	6.35	0	1	0	0																															Not Found	Not Found
FALSE	Medium	Master Protein	XP_045550416.1	receptor-type tyrosine-protein phosphatase F isoform X1 [Salmo salar]	0.035	2.099	1	1	1	1	1920	214	6.8	0	1	0	0																															Not Found	Not Found
FALSE	Medium	Master Protein	XP_013978910.1	EF-hand calcium-binding domain-containing protein 7 isoform X1 [Salmo salar]	0.04	2.053	2	1	2	1	647	72.6	7.08	0	1	0	0											91.3	116.2	56.8	112.4	170.9	166.2	164.6	150.7	204.2	100	130.6	77.5	205.5	80.8	120.2		137.5	139.1	126.1	100	Not Found	Not Found
FALSE	Medium	Master Protein	XP_045578568.1	chymotrypsin-like elastase family member 2A [Salmo salar]	0.041	1.959	9	1	2	1	247	27.3	6.95	0	1	0	0																															High	High
FALSE	Medium	Master Protein	NP_001117023.1	secreted phosphoprotein 24 precursor [Salmo salar]	0.042	1.936	9	1	2	1	196	21.5	8.19	0	1	0	0																															Not Found	Not Found
FALSE	Medium	Master Protein	NP_001134339.1	ependymin-2 precursor [Salmo salar]	0.041	1.931	5	1	2	1	221	24.5	4.83	41	1	0	0																															High	High
FALSE	Medium	Master Protein	XP_014025514.2	harmonin-like isoform X1 [Salmo salar]	0.041	1.93	2	1	1	1	557	62	5.2	0	1	0	0																															Not Found	Not Found
FALSE	Medium	Master Protein	XP_014063899.1	protein SCAF11 isoform X1 [Salmo salar]	0.041	1.913	1	1	1	1	1214	132.9	7.66	38	1	0	0	91.2	121.8	95.3	96.4	128.3	144.6	167.4	108.9	102.5	100																					High	High
FALSE	Medium	Master Protein	XP_045544075.1	Golgi apparatus protein 1 isoform X1 [Salmo salar]	0.041	1.91	1	1	2	1	1154	131.8	7.03	0	1	0	0											125.4	155.1	98.5	58.9	91.6	144.9	66.4	111.8	83.4	100											High	High
FALSE	Medium	Master Protein	ACI66239.1	Cystatin precursor [Salmo salar]	0.041	1.889	5	1	3	1	132	14.8	9.47	0	1	0	0																															High	High
FALSE	Medium	Master Protein	XP_045543089.1	tropomyosin alpha-1 chain isoform X6 [Salmo salar]	0.04	1.875	2	1	1	1	326	37.5	4.65	0	1	0	0																															Not Found	Not Found
FALSE	Medium	Master Protein	XP_045546366.1	protein unc-13 homolog B-like isoform X1 [Salmo salar]	0.039	1.872	0	1	1	1	2051	228.5	6.09	0	1	0	0																															High	High
FALSE	Medium	Master Protein	XP_045548583.1	uncharacterized protein LOC123726114 [Salmo salar]	0.039	1.83	6	1	1	1	194	21.7	6.65	15	1	0	0																															Not Found	Not Found
FALSE	Medium	Master Protein	XP_045552297.1	E3 ubiquitin-protein ligase HUWE1 isoform X1 [Salmo salar]	0.039	1.829	0	1	1	1	4640	503.7	5.34	0	1	0	0											72.6	68.4	77.5	204.1	210.1	260.7	253.3	144.6	75.6	100											Not Found	Not Found
FALSE	Medium	Master Protein	XP_045559914.1	melatonin receptor type 1B-B-like [Salmo salar]	0.044	1.784	3	1	6	1	351	39.7	9.36	0	1	0	0	31.8	48.4	35.7	63.1	38.3	98.4	46.5	127.5	56.7	100	400.9	439.8	169	329.6	444.5	1022.3	718	715.3	885.5	100	22.8	46.6	24.2	24.8	31.6	38	30.5	154.7	49.8	100	Medium	Medium
FALSE	Medium	Master Protein	XP_045571202.1	myosin-7 [Salmo salar]	0.044	1.772	5	1	2	1	137	16.1	8.25	0	1	0	0																															High	High
FALSE	Medium	Master Protein	XP_014036448.1	LOW QUALITY PROTEIN: carbonic anhydrase 1-like [Salmo salar]	0.048	1.76	7	1	1	1	260	28.3	6	19	1	0	0																															High	High
FALSE	Medium	Master Protein	XP_045562302.1	transducin-like enhancer protein 4 isoform X1 [Salmo salar]	0.049	1.747	1	1	3	1	785	84.4	6.96	49	1	0	0	113.7	103.7	123.6	155.9	108.5	138.8	100.2	360	142.7	100	114.2	82.7	101.9	105.4	168.5	230.8	87.9	197.2	121.2	100	116.5	80.7	198	148.1	119		54.7	162.5	141.4	100	High	High
FALSE	Medium	Master Protein	XP_014012272.1	lecithin retinol acyltransferase [Salmo salar]	0.049	1.723	4	1	1	1	250	28.7	6.87	0	1	0	0																					177.7	85.7	168	118.2	101.2	653.2	81.3	110.4	114.6	100	Not Found	Not Found
FALSE	Medium	Master Protein	XP_045565929.1	adhesion G protein-coupled receptor E2-like isoform X2 [Salmo salar]	0.049	1.705	8	1	1	1	143	15.7	4.84	0	1	0	0																															High	High
FALSE	Medium	Master Protein	NP_001133343.1	UDP-glucuronosyltransferase 2A2 [Salmo salar]	0.049	1.689	1	1	1	1	535	59.8	8.6	0	1	0	0																					118.4	94.3	138.9	130.2	116		155.1	81.6	112.1	100	Not Found	Not Found
FALSE	Low	Master Protein	XP_045569803.1	LOW QUALITY PROTEIN: serine protease HTRA3 [Salmo salar]	0.053	1.673	8	2	3	2	329	35.6	9.09	0	2	0	0																															High	High
FALSE	Low	Master Protein	XP_014007864.2	coagulation factor VII [Salmo salar]	0.055	1.616	2	1	1	1	459	50.8	6.4	0	1	0	0																															High	High
FALSE	Low	Master Protein	XP_014066847.1	metabotropic glutamate receptor 1 isoform X1 [Salmo salar]	0.055	1.597	1	1	1	1	1220	136.9	5.27	0	1	0	0																															High	High
FALSE	Low	Master Protein	XP_014069453.1	transgelin isoform X1 [Salmo salar]	0.055	1.59	9	1	2	1	206	22.6	8.63	21	1	0	0																															Not Found	Not Found
FALSE	Low	Master Protein	NP_001134281.1	Type-2 ice-structuring protein precursor [Salmo salar]	0.055	1.579	8	1	1	1	207	23	4.88	19	1	0	0	422.2	95.4	74.5	93.2	133.4	110.7	44.6	640.9	160.4	100																					High	High
FALSE	Low	Master Protein	XP_014029415.2	ephrin type-A receptor 3-like isoform X1 [Salmo salar]	0.055	1.578	2	1	1	1	989	110.5	7.71	0	1	0	0																															Not Found	Not Found
FALSE	Low	Master Protein	XP_014020344.1	follistatin-related protein 1 [Salmo salar]	0.054	1.564	3	1	1	1	311	34.9	5.1	26	1	0	0																															Not Found	Not Found
FALSE	Low	Master Protein	XP_045577812.1	diacylglycerol kinase eta isoform X1 [Salmo salar]	0.054	1.554	1	1	1	1	1140	127.9	7.12	0	1	0	0																															Not Found	Not Found
FALSE	Low	Master Protein	XP_045565176.1	biotinidase-like, partial [Salmo salar]	0.055	1.549	6	1	3	1	129	14.2	6.28	59	1	0	0	133.1	133.8	92	83	17.2	104.8	66.7	69.6	105.9	100	94.6	86.9	131.9	49.9	52	68.6	71.1	100.8	159.8	100	98.5	209.2	124.1	51.6	90.4		160	105.5	148.6	100	High	High
FALSE	Low	Master Protein	XP_045574495.1	protein cordon-bleu-like isoform X1 [Salmo salar]	0.055	1.545	1	1	1	1	1571	166.6	8.13	0	1	0	0																															Not Found	Not Found
FALSE	Low	Master Protein	NP_001133108.1	medium-chain specific acyl-CoA dehydrogenase, mitochondrial [Salmo salar]	0.065	1.526	2	1	2	1	422	46	7.61	0	1	0	0																															High	High
FALSE	Low	Master Protein	XP_014029241.1	phosphatidylcholine-sterol acyltransferase-like [Salmo salar]	0.069	1.515	3	1	2	1	429	49.5	6.24	0	1	0	0																															Not Found	Not Found
FALSE	Low	Master Protein	XP_013988720.1	SRSF protein kinase 3 isoform X1 [Salmo salar]	0.069	1.505	3	1	2	1	648	72	7.52	0	1	0	0																															Not Found	High
FALSE	Low	Master Protein	XP_014024448.2	uncharacterized protein LOC106584108 [Salmo salar]	0.074	1.484	0	1	2	1	2294	253.5	5.29	0	1	0	0																															High	High
FALSE	Low	Master Protein	XP_014059867.2	adenylosuccinate lyase-like isoform X1 [Salmo salar]	0.074	1.479	1	1	2	1	508	57.5	7.11	0	1	0	0																															Not Found	Not Found
FALSE	Low	Master Protein	ACI69687.1	Cytochrome c [Salmo salar]	0.074	1.465	8	1	1	1	104	11.4	9.45	0	1	0	0																															Not Found	Not Found
FALSE	Low	Master Protein	XP_045551115.1	LOW QUALITY PROTEIN: plasma alpha-L-fucosidase [Salmo salar]	0.077	1.447	5	1	2	1	240	27.5	5.8	0	1	0	0																															Medium	Medium
FALSE	Low	Master Protein	XP_014043917.1	mannose-specific lectin-like [Salmo salar]	0.077	1.446	6	1	2	1	118	14.2	8.25	0	1	0	0																															Not Found	Not Found
FALSE	Low	Master Protein	XP_045563424.1	RNA binding protein fox-1 homolog 2-like isoform X1 [Salmo salar]	0.076	1.441	2	1	1	1	479	49.5	6.74	0	1	0	0																															Not Found	Not Found
FALSE	Low	Master Protein	XP_045561193.1	receptor-type tyrosine-protein phosphatase T isoform X1 [Salmo salar]	0.072	1.414	1	1	1	1	1538	171.6	6.89	0	1	0	0																															Not Found	High
FALSE	Low	Master Protein	XP_014026244.1	mesoderm induction early response protein 3-like [Salmo salar]	0.073	1.406	5	1	1	1	549	60.5	4.58	0	1	0	0																					269.1	133.5	94.1	35.9	51.5		22.7	24.5	191	100	Not Found	Not Found
FALSE	Low	Master Protein	XP_045576952.1	VPS10 domain-containing receptor SorCS3-like isoform X1 [Salmo salar]	0.075	1.401	1	1	2	1	1246	140.4	7.43	0	1	0	0																															Not Found	Not Found
FALSE	Low	Master Protein	XP_014008321.1	uncharacterized protein zgc:193726 isoform X1 [Salmo salar]	0.075	1.377	7	1	1	1	162	17.9	4.91	23	1	0	0																															Not Found	Not Found
FALSE	Low	Master Protein	XP_013986142.1	putative RNA-binding protein Luc7-like 2 [Salmo salar]	0.075	1.36	2	1	2	1	456	53.7	9.11	0	1	0	0																															Not Found	Not Found
FALSE	Low	Master Protein	XP_045561811.1	uncharacterized protein LOC106583158 isoform X1 [Salmo salar]	0.074	1.359	0	1	1	1	2681	300.3	5.12	0	1	0	0																															High	High
FALSE	Low	Master Protein	XP_014001794.2	cadherin EGF LAG seven-pass G-type receptor 3 [Salmo salar]	0.08	1.318	1	1	2	1	3919	429.1	6.81	0	1	0	0																															High	High
FALSE	Low	Master Protein	XP_045560161.1	LOW QUALITY PROTEIN: nucleolar pre-ribosomal-associated protein 1-like [Salmo salar]	0.083	1.304	2	2	2	2	2182	243.8	7.52	0	2	0	0	657.9	626.8	446.2	315.4	659.7	747.4	771	785.8	839.1	100																					Medium	Medium
FALSE	Low	Master Protein	XP_014051199.1	transmembrane gamma-carboxyglutamic acid protein 3 isoform X1 [Salmo salar]	0.095	1.299	3	1	2	1	263	29.4	7.09	0	1	0	0																					424.4	146.3	76.2	22.9	35.2		12.7	4.8	146.6	100	High	High
FALSE	Low	Master Protein	XP_014015763.2	E1A-binding protein p400-like isoform X1 [Salmo salar]	0.095	1.296	0	1	1	1	3095	337.4	9	27	1	0	0																															Not Found	High
FALSE	Low	Master Protein	XP_045572125.1	interleukin-12 subunit alpha-like [Salmo salar]	0.095	1.278	6	1	1	1	213	24	7.83	0	1	0	0																															High	High
FALSE	Low	Master Protein	XP_014023184.1	dihydropyridine-sensitive L-type skeletal muscle calcium channel subunit alpha-1 [Salmo salar]	0.095	1.271	0	1	2	1	1835	208.3	6.23	0	1	0	0																															Medium	Medium
FALSE	Low	Master Protein	XP_045545305.1	transient receptor potential cation channel subfamily M member 7-like isoform X1 [Salmo salar]	0.095	1.27	0	1	1	1	1924	217	7.5	0	1	0	0																															Not Found	Not Found
FALSE	Low	Master Protein	XP_014056494.1	triple functional domain protein isoform X1 [Salmo salar]	0.095	1.267	0	1	1	1	3106	350.1	6.48	27	1	0	0																															High	High
FALSE	Low	Master Protein	XP_045580264.1	endothelin-converting enzyme 2 isoform X1 [Salmo salar]	0.094	1.265	1	1	4	1	769	86.3	5.14	0	1	0	0																															Not Found	Not Found
FALSE	Low	Master Protein	XP_013984992.1	ras and Rab interactor 2 isoform X1 [Salmo salar]	0.094	1.257	1	1	1	1	844	94.4	7.94	0	1	0	0																															Not Found	Not Found
FALSE	Low	Master Protein	XP_013981322.1	phosphate carrier protein, mitochondrial isoform X1 [Salmo salar]	0.097	1.251	3	1	2	1	360	39.8	8.95	0	1	0	0																															Not Found	Not Found
FALSE	Low	Master Protein	XP_014066636.2	major vault protein-like [Salmo salar]	0.097	1.25	2	1	2	1	439	48.6	5.54	0	1	0	0																															High	High
FALSE	Low	Master Protein	NP_001134199.1	thioredoxin-like protein 4B [Salmo salar]	0.101	1.227	5	1	1	1	149	17	5.83	0	1	0	0																															Not Found	Not Found
FALSE	Low	Master Protein	XP_014060435.2	midasin isoform X1 [Salmo salar]	0.1	1.219	0	1	8	1	5542	621.2	5.21	0	1	0	0	8.1	37.2	27.3	155.9	204.2	4.7	281.2	10.1	2.6	100	167	65	36.5	237.7	154.9		317.3	16.2	0.1	100	76.7	40.8	19.3	227.5	250.2	286.1	129.9	12.3	9.1	100	High	High
FALSE	Low	Master Protein	XP_014062209.1	coronin-1B-like [Salmo salar]	0.116	1.2	1	1	5	1	507	55.7	6	30	1	0	0																					101.2	64.2	94.5	83.1	103.6		146.5	116.1	85.5	100	Medium	Medium
FALSE	Low	Master Protein	XP_045552861.1	uncharacterized protein LOC106573259 [Salmo salar]	0.118	1.194	7	1	3	1	198	21.2	5.9	37	1	0	0	120.3	92.3	126.3	107.3	111.8	77	106.3	85.2	180.2	100	167.9	175.3	97.7	138.2	84	86.4	201.1	129.2	102.9	100	187.5	144.1	154.6	158.2	135.6		225.8	89.2	103.4	100	Medium	Medium
FALSE	Low	Master Protein	XP_045558678.1	E3 ubiquitin/ISG15 ligase TRIM25-like [Salmo salar]	0.118	1.187	3	1	2	1	582	66.1	7.09	0	1	0	0																															Not Found	Not Found
FALSE	Low	Master Protein	XP_013990712.1	vacuolar protein sorting-associated protein 13D isoform X1 [Salmo salar]	0.118	1.187	0	1	1	1	4438	494.6	6.42	0	1	0	0																															Not Found	Not Found
FALSE	Low	Master Protein	XP_014062826.1	calcium-binding protein 2 [Salmo salar]	0.121	1.165	5	1	1	1	221	24.6	4.82	0	1	0	0																															High	High
FALSE	Low	Master Protein	XP_014018855.2	uncharacterized protein LOC106581364 [Salmo salar]	0.121	1.164	3	1	1	1	392	45.6	8.12	0	1	0	0																															Not Found	Not Found
FALSE	Low	Master Protein	XP_014026127.1	spectrin beta chain, non-erythrocytic 1 isoform X3 [Salmo salar]	0.121	1.158	1	1	2	1	2380	274.9	5.52	23	1	0	0																					116.2	155.6	117.7	54.1	78.2		127.3	92.3	89.8	100	Medium	Medium
FALSE	Low	Master Protein	XP_014025184.1	sphingosine 1-phosphate receptor 3-like [Salmo salar]	0.121	1.158	7	1	1	1	436	47.4	9.07	0	1	0	0	148	139.1	163.1	73.3	70.4	185.7	85.7	165	165	100																					High	High
FALSE	Low	Master Protein	XP_014051041.1	SPARC-like protein 1 isoform X1 [Salmo salar]	0.121	1.146	2	1	1	1	724	82.2	4.58	0	1	0	0																															Not Found	High
FALSE	Low	Master Protein	XP_014033212.1	activity-dependent neuroprotector homeobox protein 2 [Salmo salar]	0.121	1.139	3	1	2	1	958	108	8.9	0	1	0	0	33.2	55	66.5	67.8	115.8	64.1	128.7	47.7	74.4	100	54	118.9	205.6	85.4	158.3	77.5	111.1	70.9	131.1	100											Medium	Medium
FALSE	Low	Master Protein	XP_045557208.1	collagen alpha-1(XXV) chain isoform X1 [Salmo salar]	0.122	1.116	5	1	1	1	684	68.4	7.42	16	1	0	0																															High	Not Found
FALSE	Low	Master Protein	XP_045570589.1	gap junction Cx32.2 protein-like [Salmo salar]	0.121	1.114	5	1	1	1	415	46.9	9.06	0	1	0	0																															High	High
FALSE	Low	Master Protein	NP_001133876.1	dipeptidyl peptidase 3 [Salmo salar]	0.121	1.114	5	1	1	1	726	81.6	5.21	0	1	0	0																															Not Found	Not Found
FALSE	Low	Master Protein	XP_014035026.2	myosin-16 isoform X1 [Salmo salar]	0.124	1.106	1	1	1	1	1184	136.4	5.31	23	1	0	0																															Not Found	Not Found
FALSE	Low	Master Protein	XP_014022324.1	ATP-dependent 6-phosphofructokinase, muscle type [Salmo salar]	0.124	1.097	2	1	1	1	784	85.7	7.96	18	1	0	0																															Not Found	Not Found
FALSE	Low	Master Protein	XP_014006944.2	cytochrome P450 20A1-like isoform X1 [Salmo salar]	0.126	1.095	3	1	1	1	462	51.4	5.82	0	1	0	0																															Not Found	Not Found
FALSE	Low	Master Protein	XP_014021234.1	interferon-inducible GTPase 5-like [Salmo salar]	0.126	1.095	4	1	2	1	382	41.6	6.32	0	1	0	0											186	138.2	52.3	122.4	153	244.6	227.6	229.4	139.3	100	193.6	90.3	246.6	126.9	185.4		126.8	160.7	159.9	100	Not Found	Not Found
FALSE	Low	Master Protein	XP_014019593.1	cordon-bleu protein-like 1b isoform X1 [Salmo salar]	0.127	1.085	1	1	2	1	1035	110.8	5.34	20	1	0	0																															High	High
FALSE	Low	Master Protein	XP_045555611.1	bone morphogenetic protein receptor type-2 [Salmo salar]	0.127	1.082	1	1	1	1	1016	111.6	5.85	0	1	0	0																					142.4	76.1	101.9	99	105.7		177.4	50	28.1	100	Not Found	Not Found
FALSE	Low	Master Protein	XP_014035139.1	eukaryotic peptide chain release factor GTP-binding subunit ERF3A [Salmo salar]	0.127	1.074	2	1	1	1	586	64.6	5.06	0	1	0	0																															Not Found	Not Found
FALSE	Low	Master Protein	XP_014026334.2	kinesin light chain 4 isoform X1 [Salmo salar]	0.126	1.072	2	1	1	1	643	72.3	6.39	0	1	0	0																															Not Found	Not Found
FALSE	Low	Master Protein	XP_014045975.2	transient receptor potential cation channel subfamily A member 1 [Salmo salar]	0.126	1.064	1	1	1	1	1111	124.2	6.83	0	1	0	0																															Not Found	Not Found
FALSE	Low	Master Protein	XP_045558179.1	uncharacterized protein LOC106578729 isoform X1 [Salmo salar]	0.126	1.058	1	1	1	1	927	107.6	6.96	0	1	0	0																															Not Found	Not Found
FALSE	Low	Master Protein	ACI66028.1	Transposable element Tcb1 transposase [Salmo salar]	0.126	1.052	2	1	3	1	296	34	10.45	0	1	0	0																															High	High
FALSE	Low	Master Protein	XP_014036012.1	rho GTPase-activating protein 12 isoform X1 [Salmo salar]	0.125	1.052	1	1	1	1	910	102.4	7.09	0	1	0	0																															Not Found	Not Found
FALSE	Low	Master Protein	XP_014019417.1	inactive dipeptidyl peptidase 10 isoform X1 [Salmo salar]	0.127	1.041	1	1	1	1	801	91	6.62	0	1	0	0																															Not Found	Not Found
FALSE	Low	Master Protein	XP_013986788.1	aftiphilin-like isoform X1 [Salmo salar]	0.137	1.031	1	1	1	1	1029	110	4.17	29	1	0	0																															High	High
FALSE	Low	Master Protein	XP_013997396.2	cyclic GMP-AMP synthase-like [Salmo salar]	0.137	1.017	2	1	3	1	561	63.1	9.28	19	1	0	0																															Medium	Medium
FALSE	Low	Master Protein	XP_014053505.2	SH3 and PX domain-containing protein 2B-like isoform X1 [Salmo salar]	0.137	1.017	2	1	1	1	931	103.6	9.1	0	1	0	0																															Not Found	Not Found
FALSE	Low	Master Protein	XP_045575127.1	serine/threonine-protein phosphatase 6 regulatory ankyrin repeat subunit A isoform X2 [Salmo salar]	0.136	1.001	1	1	1	1	1064	114.2	6.44	0	1	0	0																															Not Found	Not Found
FALSE	Low	Master Protein	XP_045544718.1	LOW QUALITY PROTEIN: cadherin-related family member 3 [Salmo salar]	0.137	0.996	3	1	1	1	1013	111	5.1	0	1	0	0																															High	High
FALSE	Low	Master Protein	XP_014068114.2	serine protease 27 [Salmo salar]	0.137	0.996	5	1	1	1	345	36.9	4.44	0	1	0	0																															Not Found	Not Found
FALSE	Low	Master Protein	ACI68782.1	Mitochondrial ribosomal protein S23 [Salmo salar]	0.136	0.995	5	1	1	1	187	21.1	8.51	0	1	0	0																															Not Found	Not Found
FALSE	Low	Master Protein	XP_045580913.1	otoferlin-like [Salmo salar]	0.137	0.995	1	1	1	1	1882	212.6	5.33	0	1	0	0																															High	High
FALSE	Low	Master Protein	XP_014036100.2	succinate--hydroxymethylglutarate CoA-transferase isoform X4 [Salmo salar]	0.137	0.992	3	1	2	1	379	41.2	6.98	0	1	0	0											39.5	14.9	21	193.5	43	13.6	102.1	46.4	45.2	100											Not Found	Not Found
FALSE	Low	Master Protein	XP_013984132.1	3'-5' RNA helicase YTHDC2 [Salmo salar]	0.137	0.991	1	1	1	1	1450	161.9	8.44	0	1	0	0																															Not Found	Not Found
FALSE	Low	Master Protein	XP_014000153.1	mitogen-activated protein kinase kinase kinase 1 isoform X1 [Salmo salar]	0.137	0.989	1	1	1	1	1550	167.9	8.09	0	1	0	0																															High	High
FALSE	Low	Master Protein	XP_013992744.1	E3 ubiquitin-protein ligase TTC3 [Salmo salar]	0.138	0.976	0	1	1	1	1832	207.6	7.15	0	1	0	0																															High	High
FALSE	Low	Master Protein	XP_013992615.1	heterogeneous nuclear ribonucleoprotein L-like isoform X1 [Salmo salar]	0.137	0.974	1	1	2	1	559	61	6.38	0	1	0	0																															High	High
FALSE	Low	Master Protein	XP_013979260.2	LOW QUALITY PROTEIN: nuclear cap-binding protein subunit 3 [Salmo salar]	0.138	0.959	2	1	1	1	638	71.5	6.07	0	1	0	0																															Not Found	Not Found
FALSE	Low	Master Protein	XP_013980327.1	small EDRK-rich factor 2 [Salmo salar]	0.14	0.945	20	1	1	1	61	6.7	10.2	0	1	0	0																					68.6	40.9	80.8	57.3	63.1	911.9	58.7	71.5	59.3	100	Not Found	Not Found
FALSE	Low	Master Protein	XP_013981904.2	PHD finger protein 21A-like isoform X1 [Salmo salar]	0.139	0.941	1	1	1	1	763	83.5	9.19	0	1	0	0																															High	High
FALSE	Low	Master Protein	XP_014004761.1	tyrosine-protein kinase JAK2 [Salmo salar]	0.14	0.933	1	1	1	1	1112	126.5	7.09	0	1	0	0																															Not Found	Not Found
FALSE	Low	Master Protein	XP_014061745.1	tau-tubulin kinase 1-like isoform X1 [Salmo salar]	0.141	0.93	1	1	1	1	1474	161.2	5.27	0	1	0	0																															Not Found	Not Found
FALSE	Low	Master Protein	XP_014022099.1	RING finger protein 207-like isoform X1 [Salmo salar]	0.141	0.93	1	1	1	1	648	74.2	6.35	0	1	0	0																															Not Found	Not Found
FALSE	Low	Master Protein	XP_014050577.2	oocyte zinc finger protein XlCOF29-like isoform X1 [Salmo salar]	0.142	0.923	5	1	1	1	610	66.9	6.98	0	1	0	0																															Not Found	Not Found
FALSE	Low	Master Protein	XP_045580487.1	LOW QUALITY PROTEIN: protocadherin-16 [Salmo salar]	0.142	0.922	0	1	2	1	3310	357.9	4.92	34	1	0	0	85.4	198.8	82.4	73.6	74.6	171.2	108.7	161	191.6	100																					High	High
FALSE	Low	Master Protein	XP_013984565.2	adenylosuccinate synthetase isozyme 2 [Salmo salar]	0.142	0.92	5	1	2	1	470	51.7	6.79	17	1	0	0	150	149.2	172.9	192.8	78.8	166.6	42.4	133.9	185.4	100																					High	High
FALSE	Low	Master Protein	XP_013998479.1	Y+L amino acid transporter 2-like [Salmo salar]	0.146	0.904	2	1	1	1	491	53.5	7.66	0	1	0	0	155.7	140.8	137.6	132.2	132.9	122.7	148.3	131.9	154.4	100																					High	High
FALSE	Low	Master Protein	XP_014069535.1	smoothelin-like protein 2 isoform X1 [Salmo salar]	0.149	0.901	2	1	1	1	564	60.6	5.96	0	1	0	0																															High	High
FALSE	Low	Master Protein	ACN09867.1	60S ribosomal protein L8 [Salmo salar]	0.15	0.898	3	1	1	1	257	27.9	10.98	0	1	0	0																															High	High
FALSE	Low	Master Protein	ACI67137.1	Metalloproteinase inhibitor 2 precursor [Salmo salar]	0.149	0.897	4	1	2	1	220	24.5	6.52	21	1	0	0	110.5	109.5	107.6	171.3	102.4	78.1	104	160.5	153.4	100																					High	High
FALSE	Low	Master Protein	NP_001167044.1	adhesion G protein-coupled receptor L4 precursor [Salmo salar]	0.152	0.893	2	1	1	1	746	83.9	7.03	0	1	0	0																															High	High
FALSE	Low	Master Protein	XP_013993163.1	neurite extension and migration factor-like [Salmo salar]	0.153	0.878	1	1	1	1	1357	149.8	5.4	0	1	0	0																															Not Found	Not Found
FALSE	Low	Master Protein	XP_014016658.2	LOW QUALITY PROTEIN: protein phosphatase Slingshot homolog 1 [Salmo salar]	0.154	0.872	1	1	1	1	1067	117.1	5.19	20	1	0	0											126.5	153.4	84.1	76.4	173.3	148.3	97.1	128.5	145.4	100											Not Found	Not Found
FALSE	Low	Master Protein	ACI67888.1	Mimecan precursor [Salmo salar]	0.159	0.867	7	1	1	1	270	30.1	6.89	0	1	0	0																															Not Found	Not Found
FALSE	Low	Master Protein	XP_013982598.1	LOW QUALITY PROTEIN: diacylglycerol lipase-alpha-like [Salmo salar]	0.161	0.86	1	1	2	1	1078	118	6.37	0	1	0	0																															Not Found	Not Found
FALSE	Low	Master Protein	XP_014020210.2	titin homolog isoform X1 [Salmo salar]	0.163	0.855	0	1	1	1	2097	229	4.3	0	1	0	0																															Medium	Medium
FALSE	Low	Master Protein	XP_014030978.1	DNA replication factor Cdt1 [Salmo salar]	0.162	0.855	2	1	1	1	685	76.7	9.69	0	1	0	0																															Not Found	Not Found
FALSE	Low	Master Protein	XP_013984855.2	helicase POLQ-like [Salmo salar]	0.162	0.854	1	1	1	1	1031	115.2	7.14	0	1	0	0																					115.6	78	174.4	87.9	105.5		121	174	135.4	100	Not Found	Not Found
FALSE	Low	Master Protein	XP_045553048.1	receptor-interacting serine/threonine-protein kinase 3-like isoform X1 [Salmo salar]	0.162	0.852	2	1	1	1	492	54.2	7.39	0	1	0	0																															Medium	Medium
FALSE	Low	Master Protein	XP_014012529.1	nebulin-related-anchoring protein isoform X1 [Salmo salar]	0.162	0.852	1	1	3	1	1764	200.9	9.26	0	1	0	0	269.2	111.5	96.2	266.5	123.5	105.7	64	121.9	130.3	100											56.4	19.5	68.4	50.7	53.8	161.7	86	58.6	72.1	100	Medium	Medium
FALSE	Low	Master Protein	XP_045579389.1	trypsin-like [Salmo salar]	0.161	0.845	6	1	1	1	263	29.1	7.12	0	1	0	0																															Not Found	Not Found
FALSE	Low	Master Protein	XP_013989571.2	homeodomain-interacting protein kinase 1 isoform X1 [Salmo salar]	0.161	0.844	2	1	1	1	1112	120.8	9.09	0	1	0	0																															Not Found	Not Found
FALSE	Low	Master Protein	XP_045545847.1	beta-adrenergic receptor kinase 2 [Salmo salar]	0.161	0.843	1	1	1	1	688	79.2	7.62	0	1	0	0																															Medium	Medium
FALSE	Low	Master Protein	XP_014065596.2	leucine zipper protein 1 [Salmo salar]	0.162	0.84	1	1	2	1	1088	120.2	8.24	0	1	0	0	161.3	131.4	112.8	84.8	79.5	173.7	63.1	167.1	142.5	100	61.5	88.7	64.6	68.3	84.1	167.6	81.5	123.3	101.2	100											Medium	Medium
FALSE	Low	Master Protein	XP_014058625.1	zinc finger SWIM domain-containing protein 8-like isoform X1 [Salmo salar]	0.161	0.827	0	1	2	1	1980	211.9	7.27	0	1	0	0																															Medium	Medium
FALSE	Low	Master Protein	XP_013990559.1	calcium-responsive transactivator isoform X1 [Salmo salar]	0.161	0.824	3	1	1	1	384	42	6.02	0	1	0	0																															Not Found	Not Found
FALSE	Low	Master Protein	XP_045577704.1	ubiquitin C-terminal hydrolase 13 isoform X1 [Salmo salar]	0.161	0.822	8	1	1	1	636	72.6	5.07	0	1	0	0																															Medium	Medium
FALSE	Low	Master Protein	XP_014016407.1	SWI/SNF-related matrix-associated actin-dependent regulator of chromatin subfamily A containing DEAD/H box 1A [Salmo salar]	0.16	0.821	1	1	1	1	1017	115.4	6.51	0	1	0	0																															Medium	Medium
FALSE	Low	Master Protein	XP_014021642.1	ephrin type-A receptor 2 isoform X1 [Salmo salar]	0.161	0.815	3	1	1	1	984	109.2	6.7	0	1	0	0																															Not Found	Not Found
FALSE	Low	Master Protein	XP_013992639.2	intraflagellar transport protein 46 homolog isoform X1 [Salmo salar]	0.166	0.81	2	1	2	1	439	50.2	4.73	0	1	0	0																															Medium	Medium
FALSE	Low	Master Protein	XP_013986506.1	myomesin-2 isoform X1 [Salmo salar]	0.166	0.809	0	1	1	1	1502	165.1	8.12	0	1	0	0																															Not Found	Not Found
FALSE	Low	Master Protein	XP_013988988.1	plexin-A2-like [Salmo salar]	0.166	0.808	1	1	1	1	1906	212.5	6.54	25	1	0	0																															Not Found	Not Found
FALSE	Low	Master Protein	XP_045574500.1	dynein axonemal heavy chain 5 isoform X1 [Salmo salar]	0.169	0.793	0	1	2	1	4667	533.7	6.2	0	1	0	0																															Not Found	Not Found
FALSE	Low	Master Protein	XP_014007055.1	major facilitator superfamily domain-containing protein 6-A-like isoform X1 [Salmo salar]	0.169	0.789	3	1	1	1	863	95.7	6.37	0	1	0	0																															Medium	Medium
FALSE	Low	Master Protein	XP_045564306.1	protein phosphatase 1 regulatory subunit 29 isoform X2 [Salmo salar]	0.169	0.788	4	1	1	1	976	105.3	7.12	0	1	0	0																															Not Found	Not Found
FALSE	Low	Master Protein	XP_045574855.1	LOW QUALITY PROTEIN: small conductance calcium-activated potassium channel protein 2 [Salmo salar]	0.17	0.777	1	1	1	1	808	88.1	9.23	0	1	0	0																															Not Found	Not Found
FALSE	Low	Master Protein	XP_014018971.1	Golgi integral membrane protein 4 isoform X1 [Salmo salar]	0.17	0.776	1	1	1	1	697	81.4	4.98	0	1	0	0																															Not Found	Not Found
FALSE	Low	Master Protein	XP_014055185.1	phospholipid-transporting ATPase 11C isoform X1 [Salmo salar]	0.169	0.775	1	1	1	1	1141	130.4	7.12	0	1	0	0																															Not Found	Not Found
FALSE	Low	Master Protein	XP_014062617.1	collagen alpha-6(IV) chain isoform X1 [Salmo salar]	0.169	0.774	1	1	2	1	1722	166.6	7.5	0	1	0	0																															Not Found	Medium
FALSE	Low	Master Protein	XP_014052896.1	jouberin isoform X1 [Salmo salar]	0.171	0.763	1	1	1	1	1273	143.7	8.18	35	1	0	0																															Not Found	Not Found
FALSE	Low	Master Protein	XP_045542957.1	guanylate cyclase soluble subunit beta-2-like [Salmo salar]	0.171	0.763	1	1	1	1	589	67.7	7.74	0	1	0	0																															Not Found	Not Found
FALSE	Low	Master Protein	XP_045558799.1	transient receptor potential cation channel subfamily A member 1 [Salmo salar]	0.171	0.762	1	1	1	1	1122	126.7	7.69	0	1	0	0																															Not Found	Not Found
FALSE	Low	Master Protein	ACI67300.1	Cofilin-2 [Salmo salar]	0.171	0.76	11	1	1	1	167	18.6	8.6	0	1	0	0																															Not Found	Not Found
FALSE	Low	Master Protein	XP_014005768.1	SLIT and NTRK-like protein 1 [Salmo salar]	0.171	0.754	1	1	1	1	699	77.9	6.49	0	1	0	0																															Not Found	Not Found
FALSE	Low	Master Protein	XP_014032022.1	protein mono-ADP-ribosyltransferase PARP14-like isoform X1 [Salmo salar]	0.17	0.753	2	1	1	1	510	57.1	6.27	0	1	0	0																															Not Found	Not Found
FALSE	Low	Master Protein	XP_014049962.2	uncharacterized protein LOC106602039 [Salmo salar]	0.174	0.739	2	1	1	1	393	44.9	9.16	0	1	0	0																															Not Found	Not Found
FALSE	Low	Master Protein	XP_014007211.1	potassium voltage-gated channel subfamily H member 7-like isoform X1 [Salmo salar]	0.173	0.739	1	1	1	1	1239	138.3	6.16	0	1	0	0																															Not Found	Not Found
FALSE	Low	Master Protein	XP_014005411.2	bromodomain adjacent to zinc finger domain protein 2B isoform X1 [Salmo salar]	0.174	0.736	1	1	1	1	2451	265.1	8.47	0	1	0	0																															Not Found	Not Found
FALSE	Low	Master Protein	XP_045566397.1	uncharacterized protein LOC123731476 [Salmo salar]	0.174	0.736	7	1	1	1	378	41.5	4.61	0	1	0	0	100.6	75.8	78.7	83.5	108.8	66.2	79.7	91.3	85.6	100																					Medium	Medium
FALSE	Low	Master Protein	XP_013997430.1	protein argonaute-4 isoform X1 [Salmo salar]	0.174	0.734	1	1	1	1	888	99.7	8.98	0	1	0	0																															Not Found	Not Found
FALSE	Low	Master Protein	XP_014063964.1	malonyl-CoA-acyl carrier protein transacylase, mitochondrial [Salmo salar]	0.173	0.731	5	1	1	1	402	44.8	8.48	0	1	0	0																															Not Found	Not Found
FALSE	Low	Master Protein	XP_045560628.1	macrophage receptor MARCO-like isoform X1 [Salmo salar]	0.173	0.729	2	1	1	1	445	45.7	5.62	28	1	0	0																															Not Found	Not Found
FALSE	Low	Master Protein	XP_013994403.2	macrophage mannose receptor 1 [Salmo salar]	0.173	0.729	2	1	1	1	2163	242.6	5.14	0	1	0	0																															Not Found	Not Found
FALSE	Low	Master Protein	XP_014067701.2	rho guanine nucleotide exchange factor 6-like isoform X1 [Salmo salar]	0.177	0.725	1	1	2	1	766	85.6	6.73	0	1	0	0																															Not Found	Not Found
FALSE	Low	Master Protein	XP_014045306.1	coiled-coil domain-containing protein 39 [Salmo salar]	0.176	0.721	1	1	1	1	950	110.2	8.28	0	1	0	0																															Not Found	Not Found
FALSE	Low	Master Protein	XP_014050660.2	gastrula zinc finger protein 5-1-like [Salmo salar]	0.176	0.721	1	1	1	1	517	57.9	7.4	0	1	0	0																															Not Found	Not Found
FALSE	Low	Master Protein	XP_014066561.1	cysteine-rich motor neuron 1 protein-like [Salmo salar]	0.184	0.715	1	1	1	1	1029	113	5.4	0	1	0	0																															Not Found	Not Found
FALSE	Low	Master Protein	XP_045574609.1	nephrin isoform X1 [Salmo salar]	0.184	0.714	1	1	1	1	1263	140.3	6.07	0	1	0	0																															Not Found	Not Found
FALSE	Low	Master Protein	XP_014001251.1	transmembrane protein 201 isoform X1 [Salmo salar]	0.185	0.71	5	1	1	1	661	72.4	9.06	0	1	0	0																															Not Found	Not Found
FALSE	Low	Master Protein	XP_045578834.1	nephronectin isoform X1 [Salmo salar]	0.188	0.702	2	1	1	1	658	72.9	8.53	0	1	0	0																															Not Found	Not Found
FALSE	Low	Master Protein	XP_014070429.1	V-set and transmembrane domain-containing protein 5 [Salmo salar]	0.19	0.693	4	1	2	1	192	21.6	5	0	1	0	0																															Medium	Medium
FALSE	Low	Master Protein	XP_045555898.1	golgin subfamily B member 1 isoform X1 [Salmo salar]	0.191	0.691	0	1	1	1	3056	346.6	4.75	0	1	0	0											98	97.9	163.7	52	37.8	158.7	97.1	95.7	182.8	100											Not Found	Not Found
FALSE	Low	Master Protein	XP_045572534.1	methylmalonic aciduria type A protein, mitochondrial [Salmo salar]	0.191	0.689	3	1	1	1	415	45.1	9.52	0	1	0	0																															Not Found	Medium
FALSE	Low	Master Protein	XP_014008530.1	branched-chain-amino-acid aminotransferase, cytosolic isoform X1 [Salmo salar]	0.19	0.686	2	1	1	1	396	44	6.92	0	1	0	0																															Not Found	Not Found
FALSE	Low	Master Protein	XP_014034934.2	polycystin-1 [Salmo salar]	0.195	0.679	0	1	1	1	4174	454.6	7.06	0	1	0	0											134.5	179.6	86.4	109.4	129.3	152.3	136.9	167.7	142.7	100											Not Found	Not Found
FALSE	Low	Master Protein	XP_045560104.1	teneurin-4 isoform X1 [Salmo salar]	0.196	0.673	0	1	1	1	2893	319.3	6.34	0	1	0	0																															Not Found	Not Found
FALSE	Low	Master Protein	XP_045566339.1	ribosomal protein S6 kinase alpha-2 [Salmo salar]	0.196	0.672	1	1	1	1	734	83.6	7.94	0	1	0	0																															Not Found	Not Found
FALSE	Low	Master Protein	XP_014003024.1	peroxidasin [Salmo salar]	0.198	0.671	1	1	1	1	1491	166.4	6.67	0	1	0	0																															Not Found	Not Found
FALSE	Low	Master Protein	XP_013994326.2	alpha-protein kinase 2 [Salmo salar]	0.198	0.668	1	1	1	1	1496	163.7	6.58	0	1	0	0																															Not Found	Not Found
FALSE	Low	Master Protein	XP_045555219.1	copper-transporting ATPase 2-like isoform X1 [Salmo salar]	0.205	0.66	1	1	1	1	1410	150.3	6.19	0	1	0	0																															Not Found	Not Found
FALSE	Low	Master Protein	XP_045544529.1	disintegrin and metalloproteinase domain-containing protein 10 isoform X1 [Salmo salar]	0.206	0.657	1	1	1	1	796	89.6	7.61	0	1	0	0																															Not Found	Not Found
FALSE	Low	Master Protein	XP_045545739.1	GATOR complex protein WDR59-like isoform X1 [Salmo salar]	0.205	0.657	1	1	1	1	987	111	7.78	0	1	0	0																															Medium	Medium
FALSE	Low	Master Protein	XP_014032509.1	solute carrier family 52, riboflavin transporter, member 2 [Salmo salar]	0.206	0.654	9	1	1	1	439	47.7	6.02	0	1	0	0																															Not Found	Not Found
FALSE	Low	Master Protein	XP_014036123.2	cytoplasmic dynein 2 intermediate chain 1 isoform X1 [Salmo salar]	0.206	0.651	2	1	1	1	1092	126.1	6.58	0	1	0	0																															Not Found	Not Found
FALSE	Low	Master Protein	XP_014010256.2	regulator of G-protein signaling 7 isoform X1 [Salmo salar]	0.206	0.646	2	1	1	1	529	61.2	8.22	0	1	0	0																															Not Found	Not Found
FALSE	Low	Master Protein	XP_014035090.1	myocardin-related transcription factor A isoform X1 [Salmo salar]	0.205	0.646	1	1	1	1	1207	132.3	6.65	0	1	0	0																															Not Found	Not Found
FALSE	Low	Master Protein	XP_014069097.1	high affinity cGMP-specific 3',5'-cyclic phosphodiesterase 9A-like isoform X1 [Salmo salar]	0.205	0.642	2	1	1	1	526	60.4	6.14	0	1	0	0																															Not Found	Not Found
FALSE	Low	Master Protein	XP_013988067.1	25-hydroxyvitamin D-1 alpha hydroxylase, mitochondrial-like [Salmo salar]	0.205	0.641	1	1	2	1	515	58.4	9.13	0	1	0	0																															Not Found	Medium
FALSE	Low	Master Protein	XP_045554206.1	unconventional myosin-Ie-like isoform X1 [Salmo salar]	0.205	0.641	1	1	1	1	1939	221.5	9.77	0	1	0	0																															Medium	Medium
FALSE	Low	Master Protein	XP_014043621.2	LOW QUALITY PROTEIN: ATP-dependent RNA helicase DDX24-like, partial [Salmo salar]	0.207	0.633	4	1	1	1	446	51.2	8.4	0	1	0	0																															Not Found	Not Found
FALSE	Low	Master Protein	XP_014024568.2	bromodomain testis-specific protein-like isoform X1 [Salmo salar]	0.207	0.632	1	1	2	1	1152	127.5	9.26	0	1	0	0																															Not Found	Not Found
FALSE	Low	Master Protein	XP_014065361.1	collagen alpha-1(I) chain [Salmo salar]	0.22	0.627	2	1	1	1	1460	138.1	5.86	0	1	0	0																															Not Found	Not Found
FALSE	Low	Master Protein	XP_014059298.1	uncharacterized protein LOC106607170 isoform X1 [Salmo salar]	0.22	0.627	4	1	1	1	406	44.8	5	0	1	0	0																															Not Found	Not Found
FALSE	Low	Master Protein	XP_045570844.1	transcriptional repressor p66 alpha-like isoform X1 [Salmo salar]	0.219	0.627	1	1	1	1	792	86.2	9.79	0	1	0	0																															Not Found	Not Found
FALSE	Low	Master Protein	XP_045580138.1	actin filament-associated protein 1-like 1 isoform X1 [Salmo salar]	0.219	0.623	1	1	2	1	784	87.7	7.44	0	1	0	0	46	85.1	92.1	146.8	120.2	31.1	268.5	100.8	92.8	100	69.7	82.9	108.9	74.6	169.8	93.1	133.4	42.3	31.1	100											Medium	Medium
FALSE	Low	Master Protein	XP_014000063.1	patched domain-containing protein 1 [Salmo salar]	0.227	0.619	4	1	1	1	920	105.2	8.31	0	1	0	0																															Medium	Not Found
FALSE	Low	Master Protein	XP_045579095.1	uncharacterized protein LOC106610073 isoform X2 [Salmo salar]	0.227	0.619	3	1	1	1	645	71	6.18	0	1	0	0																															Not Found	Not Found
FALSE	Low	Master Protein	XP_013988502.2	LOW QUALITY PROTEIN: protein PRRC2B [Salmo salar]	0.231	0.611	1	1	1	1	2292	251.2	7.91	0	1	0	0											127.7	80.2	93.1	65.6	51.5	78.1	93.1	75.9	102.7	100											Not Found	Not Found
FALSE	Low	Master Protein	XP_045552889.1	RNA-binding protein 12B [Salmo salar]	0.231	0.609	1	1	1	1	659	74.4	7.93	0	1	0	0																															Medium	Medium
FALSE	Low	Master Protein	XP_045568982.1	protein sidekick-1 isoform X1 [Salmo salar]	0.233	0.603	0	1	1	1	2376	260.2	8.02	19	1	0	0																															Not Found	Not Found
FALSE	Low	Master Protein	XP_014010355.1	GDNF family receptor alpha-1a isoform X1 [Salmo salar]	0.233	0.601	2	1	1	1	519	57.2	8.16	0	1	0	0																															Medium	Medium
FALSE	Low	Master Protein	XP_013995581.2	RB1-inducible coiled-coil protein 1 isoform X1 [Salmo salar]	0.233	0.599	1	1	2	1	1643	186.9	5.33	26	1	0	0																															Medium	Medium
FALSE	Low	Master Protein	XP_045575354.1	SH3 domain and tetratricopeptide repeat-containing protein 2 [Salmo salar]	0.233	0.598	1	1	1	1	1367	154.4	5.68	0	1	0	0																															Not Found	Not Found
FALSE	Low	Master Protein	XP_014025745.2	cingulin-like protein 1 [Salmo salar]	0.237	0.598	1	1	1	1	1344	151.9	5.81	0	1	0	0																					115.7	88.3	108	108	99.8		132.2	88.4	77.8	100	Not Found	Not Found
FALSE	Low	Master Protein	XP_014066095.1	glutamyl aminopeptidase isoform X1 [Salmo salar]	0.238	0.596	1	1	1	1	964	110.3	5.81	0	1	0	0																															Medium	Medium
FALSE	Low	Master Protein	XP_045567137.1	tripartite motif-containing protein 16-like [Salmo salar]	0.238	0.594	2	1	1	1	551	62.4	7.75	0	1	0	0																															Not Found	Not Found
FALSE	Low	Master Protein	XP_045563393.1	interphotoreceptor matrix proteoglycan 2 [Salmo salar]	0.241	0.591	1	1	1	1	1247	138.8	4.12	0	1	0	0																															Not Found	Not Found
FALSE	Low	Master Protein	XP_014021080.1	interferon-inducible double-stranded RNA-dependent protein kinase activator A homolog [Salmo salar]	0.241	0.591	4	1	2	1	308	33.6	7.47	0	1	0	0																															Not Found	Not Found
FALSE	Low	Master Protein	XP_014025952.1	EGF-containing fibulin-like extracellular matrix protein 1 isoform X1 [Salmo salar]	0.245	0.578	2	1	2	1	417	46.1	4.64	24	1	0	0																															Not Found	Medium
FALSE	Low	Master Protein	XP_014066333.2	C-type lectin domain family 4 member G-like isoform X1 [Salmo salar]	0.257	0.576	4	1	1	1	341	38.9	5.73	19	1	0	0																															Medium	Not Found
FALSE	Low	Master Protein	XP_014025439.2	uncharacterized protein LOC106584546 [Salmo salar]	0.26	0.573	1	1	3	1	1296	145.2	4.51	0	1	0	0	316.7	164.9	243.4	119	126.1	288.7	141.1	215.4	268	100	177.8	235.8	108.9	156.5	280.1	341.6	178.9	364.7	318	100	227.1	231.2	473.6	175.4	212.4	624.6	190.4	230.4	288.3	100	Medium	Medium
FALSE	Low	Master Protein	XP_014025749.1	DNA-binding protein RFX7 [Salmo salar]	0.26	0.573	1	1	1	1	1789	188.9	6.3	0	1	0	0																															Medium	Medium
FALSE	Low	Master Protein	XP_013986489.2	serine/threonine-protein kinase N1-like isoform X1 [Salmo salar]	0.259	0.572	1	1	1	1	952	107.7	6.55	0	1	0	0																															Not Found	Not Found
FALSE	Low	Master Protein	XP_014052845.2	uncharacterized protein LOC106603541 isoform X1 [Salmo salar]	0.259	0.571	0	1	3	1	2564	289.3	5.24	0	1	0	0																															Medium	Medium
FALSE	Low	Master Protein	XP_014045967.1	MAP/microtubule affinity-regulating kinase 3 isoform X1 [Salmo salar]	0.255	0.567	1	1	1	1	777	87	9.64	0	1	0	0																															Not Found	Not Found
FALSE	Low	Master Protein	XP_014017595.1	echinoderm microtubule-associated protein-like 2 isoform X1 [Salmo salar]	0.255	0.566	3	1	1	1	818	89.8	6.7	0	1	0	0																															Not Found	Not Found
FALSE	Low	Master Protein	XP_014014538.1	elongation of very long chain fatty acids protein 6-like [Salmo salar]	0.254	0.565	10	1	1	1	270	31.4	9.28	0	1	0	0																															Not Found	Not Found
FALSE	Low	Master Protein	XP_045556917.1	girdin isoform X1 [Salmo salar]	0.254	0.561	1	1	3	1	2043	232.1	6.3	18	1	0	0																															Medium	Medium
FALSE	Low	Master Protein	XP_014072135.1	oxysterol-binding protein-related protein 9 isoform X7 [Salmo salar]	0.254	0.561	3	1	1	1	639	71.6	5.71	0	1	0	0																															Not Found	Not Found
FALSE	Low	Master Protein	XP_014014935.1	wiskott-Aldrich syndrome protein family member 3b [Salmo salar]	0.253	0.561	2	1	1	1	472	52.1	6.54	0	1	0	0																															Not Found	Not Found
FALSE	Low	Master Protein	XP_045574839.1	integrin alpha-10 [Salmo salar]	0.269	0.554	2	1	1	1	1170	130.3	5.53	0	1	0	0																															Medium	Medium
FALSE	Low	Master Protein	XP_014027126.2	golgin subfamily A member 1-like isoform X1 [Salmo salar]	0.268	0.553	2	1	2	1	848	97.4	5.1	0	1	0	0																															Not Found	Medium
FALSE	Low	Master Protein	XP_014019142.2	ubiquitin carboxyl-terminal hydrolase 16 [Salmo salar]	0.269	0.552	1	1	1	1	895	98.4	5.71	0	1	0	0																															Not Found	Not Found
FALSE	Low	Master Protein	XP_014055500.1	zinc finger protein 518A [Salmo salar]	0.269	0.551	1	1	1	1	1102	123.4	8.44	0	1	0	0																															Not Found	Not Found
FALSE	Low	Master Protein	XP_014034742.2	poly [ADP-ribose] polymerase tankyrase-2 isoform X1 [Salmo salar]	0.272	0.55	1	1	2	1	1198	130.8	7.12	0	1	0	0											109.6	107.3	111.3	104.8	155.7	131.3	117.8	122.6	110.1	100											Not Found	Not Found
FALSE	Low	Master Protein	XP_014015292.1	unnamed protein product [Salmo salar]	0.273	0.546	4	1	1	1	557	64.4	9.55	0	1	0	0																															Not Found	Not Found
FALSE	Low	Master Protein	XP_014071523.1	paralemmin 1a isoform X1 [Salmo salar]	0.282	0.539	2	1	1	1	431	46.3	4.78	0	1	0	0																															Medium	Medium
FALSE	Low	Master Protein	XP_014069619.2	latent-transforming growth factor beta-binding protein 4 isoform X1 [Salmo salar]	0.282	0.535	0	1	1	1	2192	237.3	6.65	0	1	0	0																															Medium	Medium
FALSE	Low	Master Protein	XP_045562290.1	SAGA-associated factor 29-like isoform X1 [Salmo salar]	0.283	0.532	3	1	2	1	371	41.7	8.79	21	1	0	0																															Not Found	Not Found
FALSE	Low	Master Protein	XP_014066132.2	neuroblast differentiation-associated protein AHNAK [Salmo salar]	0.283	0.531	0	1	1	1	3696	406	5.1	0	1	0	0																															Medium	Medium
FALSE	Low	Master Protein	XP_013979352.2	N-acetyl-beta-glucosaminyl-glycoprotein 4-beta-N-acetylgalactosaminyltransferase 1 [Salmo salar]	0.283	0.53	1	1	1	1	1304	148.1	7.14	23	1	0	0																															Medium	Medium
FALSE	Low	Master Protein	NP_001135115.1	flotillin 1 [Salmo salar]	0.292	0.517	3	1	2	1	426	47.4	5.91	0	1	0	0											102.3	115.2	90.6	98	163.9	104.4	112.2	102.7	80.6	100											Not Found	Not Found
FALSE	Low	Master Protein	XP_045568687.1	beta-crystallin B1-like [Salmo salar]	0.294	0.517	4	1	1	1	218	25.3	7.02	0	1	0	0																															Not Found	Not Found
FALSE	Low	Master Protein	XP_045579565.1	uncharacterized protein LOC106611567 [Salmo salar]	0.294	0.515	0	1	1	1	2915	318.8	4.84	0	1	0	0																															Not Found	Not Found
FALSE	Low	Master Protein	XP_014012295.1	zinc finger protein 37 homolog isoform X4 [Salmo salar]	0.294	0.514	3	1	1	1	510	57.6	5.26	0	1	0	0																															Not Found	Not Found
FALSE	Low	Master Protein	XP_014059528.2	uncharacterized protein LOC106607261 isoform X1 [Salmo salar]	0.298	0.509	1	1	1	1	1136	122.6	7.71	0	1	0	0																															Not Found	Not Found
FALSE	Low	Master Protein	XP_045552023.1	pleckstrin homology-like domain-containing protein [Salmo salar]	0.299	0.508	16	1	1	1	127	14.4	6.79	0	1	0	0																															Not Found	Not Found
FALSE	Low	Master Protein	XP_014005531.2	immunoglobulin superfamily member 10 [Salmo salar]	0.302	0.507	0	1	1	1	2646	291.3	8.9	0	1	0	0																															Not Found	Not Found
FALSE	Low	Master Protein	XP_014017523.2	transport and Golgi organization protein 1 homolog [Salmo salar]	0.302	0.506	2	1	1	1	367	42	8.98	0	1	0	0																															Medium	Medium
FALSE	Low	Master Protein	XP_023994711.1	very-long-chain enoyl-CoA reductase-like isoform X1 [Salvelinus alpinus]	0.301	0.506	9	1	1	1	340	39.5	9.51	0	1	0	0																															Not Found	Not Found
FALSE	Low	Master Protein	XP_013986290.1	zinc finger protein Gfi-1b-like isoform X1 [Salmo salar]	0.302	0.506	14	1	1	1	305	33.6	9.57	0	1	0	0																															Not Found	Not Found
FALSE	Low	Master Protein	XP_013991193.1	inositol 1,4,5-triphosphate receptor associated 1 [Salmo salar]	0.301	0.505	2	1	1	1	431	49.3	6.64	0	1	0	0																															Not Found	Not Found
FALSE	Low	Master Protein	XP_045565573.1	regulator of G-protein signaling 1 [Salmo salar]	0.301	0.501	2	1	1	1	352	39.2	8.25	0	1	0	0																															Not Found	Not Found
FALSE	Low	Master Protein	XP_014023446.2	pleckstrin homology domain-containing family G member 4B [Salmo salar]	0.302	0.499	0	1	1	1	1906	211.7	7.66	0	1	0	0																															Not Found	Not Found
FALSE	Low	Master Protein	XP_014012880.2	G protein-activated inward rectifier potassium channel 4-like [Salmo salar]	0.303	0.498	2	1	1	1	443	50.1	5.24	0	1	0	0																															Not Found	Not Found
FALSE	Low	Master Protein	XP_014062463.1	zinc finger protein OZF-like [Salmo salar]	0.302	0.497	2	1	1	1	522	58.1	7.69	0	1	0	0																															Medium	Medium
FALSE	Low	Master Protein	XP_029575655.1	cytosolic acyl coenzyme A thioester hydrolase isoform X1 [Salmo trutta]	0.304	0.491	6	1	1	1	387	43	8.47	0	1	0	0																															Not Found	Not Found
FALSE	Low	Master Protein	XP_014036771.2	dynein axonemal heavy chain 5 [Salmo salar]	0.319	0.486	0	1	1	1	4693	532.6	6.1	0	1	0	0																															Not Found	Not Found
FALSE	Low	Master Protein	XP_014048084.1	microtubule-associated protein tau-like isoform X1 [Salmo salar]	0.318	0.486	1	1	1	1	871	91.2	6.39	0	1	0	0																															Medium	Medium
FALSE	Low	Master Protein	XP_014011319.1	receptor-type tyrosine-protein phosphatase delta isoform X1 [Salmo salar]	0.317	0.485	1	1	1	1	1944	217.6	6.34	0	1	0	0																															Not Found	Not Found
FALSE	Low	Master Protein	XP_045564241.1	lysosomal alpha-mannosidase [Salmo salar]	0.315	0.484	1	1	1	1	1034	116.2	6.51	0	1	0	0																															Not Found	Not Found
FALSE	Low	Master Protein	XP_014054288.1	cohesin subunit SA-2-like [Salmo salar]	0.316	0.484	1	1	2	1	1285	146.8	5.45	23	1	0	0																															Not Found	Not Found
FALSE	Low	Master Protein	XP_014060502.1	TGF-beta-activated kinase 1 and MAP3K7-binding protein 2 isoform X3 [Salmo salar]	0.315	0.48	2	1	1	1	772	83.5	8.25	0	1	0	0																															Not Found	Not Found
FALSE	Low	Master Protein	XP_013991562.1	coiled-coil domain-containing protein 42-like [Salmo salar]	0.318	0.48	3	1	1	1	315	36.8	8.85	0	1	0	0																															Not Found	Not Found
FALSE	Low	Master Protein	XP_045562925.1	SET-binding protein-like [Salmo salar]	0.32	0.478	2	1	1	1	596	65.9	9.04	0	1	0	0																															Medium	Medium
FALSE	Low	Master Protein	XP_045560916.1	speckle-type POZ protein-like A isoform X1 [Salmo salar]	0.329	0.476	10	1	1	1	392	44.3	7.01	0	1	0	0																															Not Found	Not Found
FALSE	Low	Master Protein	XP_014023857.2	nucleolar protein 8 isoform X1 [Salmo salar]	0.329	0.475	1	1	1	1	1246	138.8	5.71	0	1	0	0																															Not Found	Not Found
FALSE	Low	Master Protein	XP_014066871.1	required for meiotic nuclear division protein 1 homolog [Salmo salar]	0.329	0.474	6	1	1	1	455	52.4	8.22	0	1	0	0																					141.1	122.5	231.7	66.9	109.6		85.1	102.6	201.9	100	Not Found	Not Found
FALSE	Low	Master Protein	XP_014027823.2	mucin-19 isoform X1 [Salmo salar]	0.332	0.47	0	1	1	1	4623	489.4	4.26	0	1	0	0																															Medium	Medium
FALSE	Low	Master Protein	XP_045547897.1	kinesin heavy chain-like [Salmo salar]	0.332	0.469	1	1	1	1	1256	142.3	5.87	0	1	0	0																															Not Found	Not Found
FALSE	Low	Master Protein	NP_001134954.1	leucine carboxyl methyltransferase 1 [Salmo salar]	0.332	0.467	8	1	1	1	325	37.4	6.25	0	1	0	0																															Not Found	Not Found
FALSE	Low	Master Protein	XP_045559658.1	stAR-related lipid transfer protein 13 isoform X1 [Salmo salar]	0.333	0.466	0	1	1	1	1702	188.3	5.41	0	1	0	0																															Medium	Medium
FALSE	Low	Master Protein	XP_013997342.1	sialoadhesin isoform X1 [Salmo salar]	0.334	0.465	9	1	1	1	427	46.5	8.03	0	1	0	0																															Not Found	Not Found
FALSE	Low	Master Protein	XP_014056454.2	zinc finger protein 384-like isoform X1 [Salmo salar]	0.333	0.465	2	1	1	1	558	61.1	8.94	0	1	0	0																															Medium	Medium
FALSE	Low	Master Protein	XP_014029401.1	eIF-2-alpha kinase GCN2 [Salmo salar]	0.332	0.464	1	1	1	1	1657	187	6.27	0	1	0	0																															Medium	Medium
FALSE	Low	Master Protein	XP_014034909.1	regulator of G-protein signaling 9 [Salmo salar]	0.332	0.463	2	1	1	1	487	56.8	9.48	0	1	0	0																															Not Found	Not Found
FALSE	Low	Master Protein	XP_013994879.2	unconventional myosin-VIIb [Salmo salar]	0.332	0.462	1	1	1	1	2179	247.5	8.57	0	1	0	0	224.3	230.1	246.6	185.2	130.1	252.7	158.9	199.3	212.9	100																					Medium	Medium
FALSE	Low	Master Protein	XP_014026841.2	probable E3 ubiquitin-protein ligase HECTD4 isoform X1 [Salmo salar]	0.332	0.459	0	1	1	1	4490	489.4	6.19	0	1	0	0																															Not Found	Not Found
[truncated: 30 more columns]
